# Supplementary material for: The Vortex-Slurry Implementation: A Cheap, Easy, and Ultrafast Mechanochemical Tool to Synthesize/Screen Pharmaceutical Salts and Cocrystals
Source: ACS Omega. 2025 Sep 10;10(43):51186–96. doi: 10.1021/acsomega.5c02408 (PMC12593158; doi:10.1021/acsomega.5c02408)
Supplement: Supplementary file 1 [file ao5c02408_si_001.cif]

data_Est+Lprol
_audit_creation_date               2023-11-07
_audit_creation_method
;
Olex2 1.5
(compiled 2023.08.24 svn.re1ec1418 for OlexSys, GUI svn.r6817)
;
_shelx_SHELXL_version_number       '2018/3'
_audit_contact_author_address      ?
_audit_contact_author_email        ?
_audit_contact_author_name         ''
_audit_contact_author_phone        ?
_publ_contact_author_id_orcid      ?
_publ_section_references
;
Dolomanov, O.V., Bourhis, L.J., Gildea, R.J, Howard, J.A.K. & Puschmann, H.
 (2009), J. Appl. Cryst. 42, 339-341.

Sheldrick, G.M. (2015). Acta Cryst. A71, 3-8.

Sheldrick, G.M. (2015). Acta Cryst. C71, 3-8.
;
_chemical_name_common              ?
_chemical_name_systematic          ?
_chemical_formula_moiety           'C10 H12 N2 O4, H2 O, C5 H9 N O2'
_chemical_formula_sum              'C15 H23 N3 O7'
_chemical_formula_weight           357.36
_chemical_absolute_configuration   ad
_chemical_melting_point            ?
loop_
  _atom_type_symbol
  _atom_type_description
  _atom_type_scat_dispersion_real
  _atom_type_scat_dispersion_imag
  _atom_type_scat_source
 'C' 'C' 0.0026 0.0014 'International Tables Vol C Tables 4.2.6.8 and 6.1.1.4'
 'H' 'H' 0.0000 0.0000 'International Tables Vol C Tables 4.2.6.8 and 6.1.1.4'
 'N' 'N' 0.0052 0.0029 'International Tables Vol C Tables 4.2.6.8 and 6.1.1.4'
 'O' 'O' 0.0094 0.0054 'International Tables Vol C Tables 4.2.6.8 and 6.1.1.4'

_shelx_space_group_comment
;
The symmetry employed for this shelxl refinement is uniquely defined
by the following loop, which should always be used as a source of
symmetry information in preference to the above space-group names.
They are only intended as comments.
;
_space_group_crystal_system        'monoclinic'
_space_group_IT_number             4
_space_group_name_H-M_alt          'P 1 21 1'
_space_group_name_Hall             'P 2yb'
loop_
  _space_group_symop_operation_xyz
 'x, y, z'
 '-x, y+1/2, -z'

_cell_length_a                     10.9000(15)
_cell_length_b                     5.5900(10)
_cell_length_c                     13.7900(17)
_cell_angle_alpha                  90
_cell_angle_beta                   98.766(9)
_cell_angle_gamma                  90
_cell_volume                       830.4(2)
_cell_formula_units_Z              2
_cell_measurement_reflns_used      17020
_cell_measurement_temperature      100
_cell_measurement_theta_max        23.985
_cell_measurement_theta_min        1.409
_shelx_estimated_absorpt_T_max     23.985
_shelx_estimated_absorpt_T_min     1.409
_exptl_absorpt_coefficient_mu      0.100
_exptl_absorpt_correction_T_max    1.0000
_exptl_absorpt_correction_T_min    0.6736
_exptl_absorpt_correction_type     empirical
_exptl_absorpt_process_details     'XDS (Kabsch, 2010)'
_exptl_absorpt_special_details
;
_exptl_absorpt_correction_T_min and _exptl_absorpt_correction_T_max
from ABSORP.cbf, the absorption factors used by XDS.
;
_exptl_crystal_colour              'light colourless'
_exptl_crystal_colour_modifier     light
_exptl_crystal_colour_primary      colourless
_exptl_crystal_density_diffrn      1.429
_exptl_crystal_density_meas        ?
_exptl_crystal_density_method      ?
_exptl_crystal_description         plate
_exptl_crystal_F_000               380
_exptl_crystal_size_max            0.25
_exptl_crystal_size_mid            0.21
_exptl_crystal_size_min            0.1
_exptl_transmission_factor_max     ?
_exptl_transmission_factor_min     ?
_diffrn_reflns_av_R_equivalents    0.0710
_diffrn_reflns_av_unetI/netI       0.0629
_diffrn_reflns_Laue_measured_fraction_full  0.999
_diffrn_reflns_Laue_measured_fraction_max  0.999
_diffrn_reflns_limit_h_max         13
_diffrn_reflns_limit_h_min         -13
_diffrn_reflns_limit_k_max         6
_diffrn_reflns_limit_k_min         -6
_diffrn_reflns_limit_l_max         16
_diffrn_reflns_limit_l_min         -16
_diffrn_reflns_number              10220
_diffrn_reflns_point_group_measured_fraction_full  0.997
_diffrn_reflns_point_group_measured_fraction_max  0.997
_diffrn_reflns_theta_full          23.710
_diffrn_reflns_theta_max           23.985
_diffrn_reflns_theta_min           1.409
_diffrn_ambient_temperature        100
_diffrn_detector_area_resol_mean   ?
_diffrn_measured_fraction_theta_full  0.999
_diffrn_measured_fraction_theta_max  0.999
_diffrn_measurement_device_type    'custom air-bearing with MK3 mini-kappa'
_diffrn_measurement_method         'shuterless \f scans'
_diffrn_radiation_type             synchrotron
_diffrn_radiation_wavelength       0.67019
_diffrn_source                     Sirius-MANACA
_reflns_Friedel_coverage           0.798
_reflns_Friedel_fraction_full      0.995
_reflns_Friedel_fraction_max       0.995
_reflns_number_gt                  2776
_reflns_number_total               3085
_reflns_special_details
;
 Reflections were merged by SHELXL according to the crystal
 class for the calculation of statistics and refinement.
 
 _reflns_Friedel_fraction is defined as the number of unique
 Friedel pairs measured divided by the number that would be
 possible theoretically, ignoring centric projections and
 systematic absences.
;
_reflns_threshold_expression       'I > 2\s(I)'
_computing_cell_refinement         ?
_computing_data_collection         ?
_computing_data_reduction          ?
_computing_molecular_graphics      'Olex2 1.5 (Dolomanov et al., 2009)'
_computing_publication_material    'Olex2 1.5 (Dolomanov et al., 2009)'
_computing_structure_refinement    'SHELXL 2018/3 (Sheldrick, 2015)'
_computing_structure_solution      'SHELXT 2018/2 (Sheldrick, 2018)'
_refine_diff_density_max           0.176
_refine_diff_density_min           -0.216
_refine_diff_density_rms           0.049
_refine_ls_abs_structure_details
;
 Flack x determined using 1119 quotients [(I+)-(I-)]/[(I+)+(I-)]
 (Parsons, Flack and Wagner, Acta Cryst. B69 (2013) 249-259).
;
_refine_ls_abs_structure_Flack     -0.3(9)
_refine_ls_extinction_coef         .
_refine_ls_extinction_method       none
_refine_ls_goodness_of_fit_ref     1.043
_refine_ls_hydrogen_treatment      constr
_refine_ls_matrix_type             full
_refine_ls_number_parameters       231
_refine_ls_number_reflns           3085
_refine_ls_number_restraints       1
_refine_ls_R_factor_all            0.0454
_refine_ls_R_factor_gt             0.0393
_refine_ls_restrained_S_all        1.043
_refine_ls_shift/su_max            0.000
_refine_ls_shift/su_mean           0.000
_refine_ls_structure_factor_coef   Fsqd
_refine_ls_weighting_details      
 'w=1/[\s^2^(Fo^2^)+(0.0470P)^2^] where P=(Fo^2^+2Fc^2^)/3'
_refine_ls_weighting_scheme        calc
_refine_ls_wR_factor_gt            0.0936
_refine_ls_wR_factor_ref           0.0971
_refine_special_details            ?
_olex2_refinement_description
;
1. Fixed Uiso
 At 1.2 times of:
  All C(H) groups, All C(H,H) groups, All N(H) groups, All N(H,H) groups
 At 1.5 times of:
  All C(H,H,H) groups, All O(H) groups, All O(H,H) groups
2.a Free rotating group:
 O5(H5d,H5e)
2.b Ternary CH refined with riding coordinates:
 C6(H6), C9(H9), C12(H12)
2.c Secondary CH2 refined with riding coordinates:
 N3(H3a,H3b), C10(H10a,H10b), C15(H15a,H15b), C14(H14a,H14b), C13(H13a,H13b)
2.d Aromatic/amide H refined with riding coordinates:
 N1(H1), C1(H1a), C8(H8), C7(H7)
2.e Idealised Me refined as rotating group:
 C5(H5a,H5b,H5c)
2.f Idealised tetrahedral OH refined as rotating group:
 O4(H4)
;
_atom_sites_solution_hydrogens     mixed
_atom_sites_solution_primary       dual
_atom_sites_solution_secondary     ?
loop_
  _atom_site_label
  _atom_site_type_symbol
  _atom_site_fract_x
  _atom_site_fract_y
  _atom_site_fract_z
  _atom_site_U_iso_or_equiv
  _atom_site_adp_type
  _atom_site_occupancy
  _atom_site_site_symmetry_order
  _atom_site_calc_flag
  _atom_site_refinement_flags_posn
  _atom_site_refinement_flags_adp
  _atom_site_refinement_flags_occupancy
  _atom_site_disorder_assembly
  _atom_site_disorder_group
 O3 O 0.17716(19) -0.0931(4) 0.44460(14) 0.0179(5) Uani 1 1 d . . . . .
 O1 O 0.08585(18) -0.1054(4) -0.00853(13) 0.0173(5) Uani 1 1 d . . . . .
 O2 O -0.05503(19) -0.3419(4) 0.26901(14) 0.0196(5) Uani 1 1 d . . . . .
 O5 O 0.3221(2) 0.5940(4) 0.33630(16) 0.0262(5) Uani 1 1 d G . . . .
 H5D H 0.372356 0.656596 0.302229 0.039 Uiso 1 1 d G U . . .
 H5E H 0.292172 0.711934 0.363822 0.039 Uiso 1 1 d G U . . .
 O4 O 0.3985(2) 0.1530(4) 0.40793(15) 0.0243(5) Uani 1 1 d . . . . .
 H4 H 0.377368 0.291514 0.394905 0.036 Uiso 1 1 calc R U . . .
 O6 O 0.4846(2) 0.6944(4) 0.21138(17) 0.0312(6) Uani 1 1 d . . . . .
 O7 O 0.5128(3) 0.8489(4) 0.06778(16) 0.0352(6) Uani 1 1 d . . . . .
 N1 N 0.0235(2) -0.2232(5) 0.13306(17) 0.0158(5) Uani 1 1 d . . . . .
 H1 H -0.014098 -0.340901 0.101169 0.019 Uiso 1 1 calc R U . . .
 N2 N 0.0784(2) -0.0216(5) 0.28042(16) 0.0155(5) Uani 1 1 d . . . . .
 N3 N 0.5589(2) 1.2878(4) 0.13328(17) 0.0155(5) Uani 1 1 d . . . . .
 H3A H 0.519275 1.420327 0.146410 0.019 Uiso 1 1 calc R U . . .
 H3B H 0.526257 1.237374 0.073713 0.019 Uiso 1 1 calc R U . . .
 C3 C 0.0890(3) -0.0718(5) 0.0803(2) 0.0144(6) Uani 1 1 d . . . . .
 C4 C 0.0118(3) -0.2068(5) 0.2309(2) 0.0153(6) Uani 1 1 d . . . . .
 C11 C 0.5095(3) 0.8626(5) 0.1568(2) 0.0186(6) Uani 1 1 d . . . . .
 C1 C 0.1485(2) 0.1349(5) 0.2324(2) 0.0156(6) Uani 1 1 d . . . . .
 H1A H 0.192192 0.256267 0.268724 0.019 Uiso 1 1 calc R U . . .
 C6 C 0.0714(3) 0.0102(6) 0.3853(2) 0.0176(6) Uani 1 1 d . . . . .
 H6 H -0.004122 -0.066720 0.400619 0.021 Uiso 1 1 calc R U . . .
 C2 C 0.1562(3) 0.1192(5) 0.1362(2) 0.0150(6) Uani 1 1 d . . . . .
 C8 C 0.1668(3) 0.3081(6) 0.4857(2) 0.0187(6) Uani 1 1 d . . . . .
 H8 H 0.185900 0.456404 0.514721 0.022 Uiso 1 1 calc R U . . .
 C7 C 0.0720(3) 0.2672(6) 0.4154(2) 0.0187(6) Uani 1 1 d . . . . .
 H7 H 0.014434 0.381310 0.388741 0.022 Uiso 1 1 calc R U . . .
 C9 C 0.2388(3) 0.0848(5) 0.5122(2) 0.0182(6) Uani 1 1 d . . . . .
 H9 H 0.229984 0.039183 0.579404 0.022 Uiso 1 1 calc R U . . .
 C5 C 0.2293(3) 0.2935(6) 0.0847(2) 0.0195(6) Uani 1 1 d . . . . .
 H5A H 0.288787 0.207993 0.053359 0.029 Uiso 1 1 calc R U . . .
 H5B H 0.271788 0.403575 0.131696 0.029 Uiso 1 1 calc R U . . .
 H5C H 0.173959 0.380085 0.036291 0.029 Uiso 1 1 calc R U . . .
 C10 C 0.3764(3) 0.0965(7) 0.5035(2) 0.0232(7) Uani 1 1 d . . . . .
 H10A H 0.415884 0.216149 0.548753 0.028 Uiso 1 1 calc R U . . .
 H10B H 0.414311 -0.056713 0.522554 0.028 Uiso 1 1 calc R U . . .
 C12 C 0.5437(3) 1.1000(5) 0.2074(2) 0.0216(7) Uani 1 1 d . . . . .
 H12 H 0.481130 1.147883 0.247582 0.026 Uiso 1 1 calc R U . . .
 C15 C 0.6944(3) 1.3405(7) 0.1359(3) 0.0301(8) Uani 1 1 d . . . . .
 H15A H 0.715509 1.495699 0.165279 0.036 Uiso 1 1 calc R U . . .
 H15B H 0.716221 1.338546 0.070293 0.036 Uiso 1 1 calc R U . . .
 C14 C 0.7604(3) 1.1435(7) 0.1977(3) 0.0426(10) Uani 1 1 d . . . . .
 H14A H 0.840176 1.197362 0.231482 0.051 Uiso 1 1 calc R U . . .
 H14B H 0.772814 1.004903 0.157978 0.051 Uiso 1 1 calc R U . . .
 C13 C 0.6726(4) 1.0873(7) 0.2695(3) 0.0435(11) Uani 1 1 d . . . . .
 H13A H 0.680530 1.203933 0.322150 0.052 Uiso 1 1 calc R U . . .
 H13B H 0.688458 0.929064 0.297452 0.052 Uiso 1 1 calc R U . . .

loop_
  _atom_site_aniso_label
  _atom_site_aniso_U_11
  _atom_site_aniso_U_22
  _atom_site_aniso_U_33
  _atom_site_aniso_U_23
  _atom_site_aniso_U_13
  _atom_site_aniso_U_12
 O3 0.0188(11) 0.0158(10) 0.0181(10) 0.0005(9) -0.0003(8) 0.0019(8)
 O1 0.0172(10) 0.0199(11) 0.0152(10) 0.0001(9) 0.0044(8) 0.0021(9)
 O2 0.0200(11) 0.0194(11) 0.0197(10) 0.0023(9) 0.0037(8) -0.0042(9)
 O5 0.0292(13) 0.0218(12) 0.0311(13) -0.0018(10) 0.0160(10) -0.0022(10)
 O4 0.0219(11) 0.0279(13) 0.0249(11) -0.0018(10) 0.0093(9) 0.0022(10)
 O6 0.0453(15) 0.0133(10) 0.0422(14) 0.0006(11) 0.0295(12) -0.0015(10)
 O7 0.0625(18) 0.0179(13) 0.0224(12) -0.0017(10) -0.0017(11) -0.0070(12)
 N1 0.0166(12) 0.0135(12) 0.0175(11) -0.0004(10) 0.0029(9) -0.0016(10)
 N2 0.0131(12) 0.0200(13) 0.0139(11) 0.0008(10) 0.0030(9) -0.0019(10)
 N3 0.0152(12) 0.0115(12) 0.0203(12) 0.0013(10) 0.0038(9) -0.0010(10)
 C3 0.0112(13) 0.0145(15) 0.0181(14) 0.0020(12) 0.0044(11) 0.0039(11)
 C4 0.0135(14) 0.0151(14) 0.0171(13) 0.0020(12) 0.0015(11) 0.0025(12)
 C11 0.0172(15) 0.0134(14) 0.0264(16) 0.0002(12) 0.0066(12) -0.0011(12)
 C1 0.0105(13) 0.0186(16) 0.0177(14) 0.0012(12) 0.0024(10) -0.0024(12)
 C6 0.0152(14) 0.0231(16) 0.0151(14) 0.0024(13) 0.0038(11) 0.0022(12)
 C2 0.0116(13) 0.0166(14) 0.0173(14) 0.0019(12) 0.0032(10) -0.0005(12)
 C8 0.0210(15) 0.0196(16) 0.0172(14) -0.0002(13) 0.0088(11) 0.0005(13)
 C7 0.0183(15) 0.0194(16) 0.0196(14) 0.0040(12) 0.0070(12) 0.0059(12)
 C9 0.0229(16) 0.0176(15) 0.0140(13) 0.0015(12) 0.0025(11) 0.0003(12)
 C5 0.0155(14) 0.0257(17) 0.0184(13) 0.0000(14) 0.0057(11) -0.0034(13)
 C10 0.0167(15) 0.0292(18) 0.0226(15) -0.0017(14) -0.0009(11) 0.0009(13)
 C12 0.0343(18) 0.0147(15) 0.0186(14) -0.0004(12) 0.0129(13) -0.0010(13)
 C15 0.0155(15) 0.030(2) 0.046(2) 0.0077(16) 0.0091(14) -0.0009(14)
 C14 0.0219(18) 0.024(2) 0.074(3) 0.000(2) -0.0190(17) 0.0019(16)
 C13 0.073(3) 0.0233(18) 0.0253(17) 0.0041(16) -0.0208(17) -0.0088(19)

_geom_special_details
;
 All esds (except the esd in the dihedral angle between two l.s. planes)
 are estimated using the full covariance matrix.  The cell esds are taken
 into account individually in the estimation of esds in distances, angles
 and torsion angles; correlations between esds in cell parameters are only
 used when they are defined by crystal symmetry.  An approximate (isotropic)
 treatment of cell esds is used for estimating esds involving l.s. planes.
;
loop_
  _geom_bond_atom_site_label_1
  _geom_bond_atom_site_label_2
  _geom_bond_distance
  _geom_bond_site_symmetry_2
  _geom_bond_publ_flag
 O3 C6 1.430(4) . ?
 O3 C9 1.456(4) . ?
 O1 C3 1.235(3) . ?
 O2 C4 1.222(4) . ?
 O5 H5D 0.8495 . ?
 O5 H5E 0.8503 . ?
 O4 H4 0.8200 . ?
 O4 C10 1.411(4) . ?
 O6 C11 1.260(4) . ?
 O7 C11 1.236(4) . ?
 N1 H1 0.8600 . ?
 N1 C3 1.383(4) . ?
 N1 C4 1.378(3) . ?
 N2 C4 1.383(4) . ?
 N2 C1 1.394(4) . ?
 N2 C6 1.470(3) . ?
 N3 H3A 0.8900 . ?
 N3 H3B 0.8900 . ?
 N3 C12 1.492(4) . ?
 N3 C15 1.501(4) . ?
 C3 C2 1.448(4) . ?
 C11 C12 1.519(4) . ?
 C1 H1A 0.9300 . ?
 C1 C2 1.345(4) . ?
 C6 H6 0.9800 . ?
 C6 C7 1.495(4) . ?
 C2 C5 1.503(4) . ?
 C8 H8 0.9300 . ?
 C8 C7 1.325(4) . ?
 C8 C9 1.490(4) . ?
 C7 H7 0.9300 . ?
 C9 H9 0.9800 . ?
 C9 C10 1.524(4) . ?
 C5 H5A 0.9600 . ?
 C5 H5B 0.9600 . ?
 C5 H5C 0.9600 . ?
 C10 H10A 0.9700 . ?
 C10 H10B 0.9700 . ?
 C12 H12 0.9800 . ?
 C12 C13 1.531(5) . ?
 C15 H15A 0.9700 . ?
 C15 H15B 0.9700 . ?
 C15 C14 1.506(5) . ?
 C14 H14A 0.9700 . ?
 C14 H14B 0.9700 . ?
 C14 C13 1.511(6) . ?
 C13 H13A 0.9700 . ?
 C13 H13B 0.9700 . ?

loop_
  _geom_angle_atom_site_label_1
  _geom_angle_atom_site_label_2
  _geom_angle_atom_site_label_3
  _geom_angle
  _geom_angle_site_symmetry_1
  _geom_angle_site_symmetry_3
  _geom_angle_publ_flag
 C6 O3 C9 110.1(2) . . ?
 H5D O5 H5E 104.5 . . ?
 C10 O4 H4 109.5 . . ?
 C3 N1 H1 116.3 . . ?
 C4 N1 H1 116.3 . . ?
 C4 N1 C3 127.3(3) . . ?
 C4 N2 C1 121.3(2) . . ?
 C4 N2 C6 118.3(2) . . ?
 C1 N2 C6 120.4(2) . . ?
 H3A N3 H3B 108.2 . . ?
 C12 N3 H3A 109.8 . . ?
 C12 N3 H3B 109.8 . . ?
 C12 N3 C15 109.5(2) . . ?
 C15 N3 H3A 109.8 . . ?
 C15 N3 H3B 109.8 . . ?
 O1 C3 N1 119.3(3) . . ?
 O1 C3 C2 125.1(2) . . ?
 N1 C3 C2 115.5(2) . . ?
 O2 C4 N1 122.0(3) . . ?
 O2 C4 N2 123.5(2) . . ?
 N1 C4 N2 114.4(2) . . ?
 O6 C11 C12 116.0(3) . . ?
 O7 C11 O6 126.1(3) . . ?
 O7 C11 C12 117.9(3) . . ?
 N2 C1 H1A 118.4 . . ?
 C2 C1 N2 123.3(3) . . ?
 C2 C1 H1A 118.4 . . ?
 O3 C6 N2 110.9(2) . . ?
 O3 C6 H6 109.3 . . ?
 O3 C6 C7 105.1(2) . . ?
 N2 C6 H6 109.3 . . ?
 N2 C6 C7 113.0(2) . . ?
 C7 C6 H6 109.3 . . ?
 C3 C2 C5 119.2(2) . . ?
 C1 C2 C3 118.1(2) . . ?
 C1 C2 C5 122.7(3) . . ?
 C7 C8 H8 124.5 . . ?
 C7 C8 C9 111.0(3) . . ?
 C9 C8 H8 124.5 . . ?
 C6 C7 H7 125.1 . . ?
 C8 C7 C6 109.8(3) . . ?
 C8 C7 H7 125.1 . . ?
 O3 C9 C8 104.0(2) . . ?
 O3 C9 H9 109.0 . . ?
 O3 C9 C10 110.0(2) . . ?
 C8 C9 H9 109.0 . . ?
 C8 C9 C10 115.6(3) . . ?
 C10 C9 H9 109.0 . . ?
 C2 C5 H5A 109.5 . . ?
 C2 C5 H5B 109.5 . . ?
 C2 C5 H5C 109.5 . . ?
 H5A C5 H5B 109.5 . . ?
 H5A C5 H5C 109.5 . . ?
 H5B C5 H5C 109.5 . . ?
 O4 C10 C9 113.2(3) . . ?
 O4 C10 H10A 108.9 . . ?
 O4 C10 H10B 108.9 . . ?
 C9 C10 H10A 108.9 . . ?
 C9 C10 H10B 108.9 . . ?
 H10A C10 H10B 107.7 . . ?
 N3 C12 C11 110.2(2) . . ?
 N3 C12 H12 110.8 . . ?
 N3 C12 C13 103.2(3) . . ?
 C11 C12 H12 110.8 . . ?
 C11 C12 C13 110.9(3) . . ?
 C13 C12 H12 110.8 . . ?
 N3 C15 H15A 110.8 . . ?
 N3 C15 H15B 110.8 . . ?
 N3 C15 C14 104.7(3) . . ?
 H15A C15 H15B 108.9 . . ?
 C14 C15 H15A 110.8 . . ?
 C14 C15 H15B 110.8 . . ?
 C15 C14 H14A 111.1 . . ?
 C15 C14 H14B 111.1 . . ?
 C15 C14 C13 103.1(3) . . ?
 H14A C14 H14B 109.1 . . ?
 C13 C14 H14A 111.1 . . ?
 C13 C14 H14B 111.1 . . ?
 C12 C13 H13A 111.0 . . ?
 C12 C13 H13B 111.0 . . ?
 C14 C13 C12 104.0(3) . . ?
 C14 C13 H13A 111.0 . . ?
 C14 C13 H13B 111.0 . . ?
 H13A C13 H13B 109.0 . . ?

loop_
  _geom_hbond_atom_site_label_D
  _geom_hbond_atom_site_label_H
  _geom_hbond_atom_site_label_A
  _geom_hbond_distance_DH
  _geom_hbond_distance_HA
  _geom_hbond_distance_DA
  _geom_hbond_angle_DHA
  _geom_hbond_site_symmetry_A
  _geom_hbond_publ_flag
 O5 H5D O6 0.85 1.89 2.711(3) 161.6 . yes
 O5 H5E O3 0.85 2.10 2.916(3) 159.7 1_565 yes
 O4 H4 O5 0.82 1.93 2.738(3) 168.0 . yes
 N1 H1 O1 0.86 2.03 2.883(3) 170.6 2_545 yes
 N3 H3A O6 0.89 1.84 2.692(3) 158.9 1_565 yes
 N3 H3B O7 0.89 2.03 2.785(3) 141.8 2_655 yes

loop_
  _geom_torsion_atom_site_label_1
  _geom_torsion_atom_site_label_2
  _geom_torsion_atom_site_label_3
  _geom_torsion_atom_site_label_4
  _geom_torsion
  _geom_torsion_site_symmetry_1
  _geom_torsion_site_symmetry_2
  _geom_torsion_site_symmetry_3
  _geom_torsion_site_symmetry_4
  _geom_torsion_publ_flag
 O3 C6 C7 C8 -0.9(3) . . . . ?
 O3 C9 C10 O4 58.4(3) . . . . ?
 O1 C3 C2 C1 178.7(3) . . . . ?
 O1 C3 C2 C5 -0.2(4) . . . . ?
 O6 C11 C12 N3 -174.6(3) . . . . ?
 O6 C11 C12 C13 71.8(4) . . . . ?
 O7 C11 C12 N3 8.0(4) . . . . ?
 O7 C11 C12 C13 -105.6(3) . . . . ?
 N1 C3 C2 C1 -0.7(4) . . . . ?
 N1 C3 C2 C5 -179.6(3) . . . . ?
 N2 C1 C2 C3 -0.7(4) . . . . ?
 N2 C1 C2 C5 178.2(3) . . . . ?
 N2 C6 C7 C8 -121.9(3) . . . . ?
 N3 C12 C13 C14 -32.4(3) . . . . ?
 N3 C15 C14 C13 -31.7(4) . . . . ?
 C3 N1 C4 O2 175.2(3) . . . . ?
 C3 N1 C4 N2 -2.8(4) . . . . ?
 C4 N1 C3 O1 -176.8(3) . . . . ?
 C4 N1 C3 C2 2.6(4) . . . . ?
 C4 N2 C1 C2 0.4(4) . . . . ?
 C4 N2 C6 O3 98.9(3) . . . . ?
 C4 N2 C6 C7 -143.4(3) . . . . ?
 C11 C12 C13 C14 85.6(3) . . . . ?
 C1 N2 C4 O2 -176.8(3) . . . . ?
 C1 N2 C4 N1 1.2(4) . . . . ?
 C1 N2 C6 O3 -82.3(3) . . . . ?
 C1 N2 C6 C7 35.3(4) . . . . ?
 C6 O3 C9 C8 -3.1(3) . . . . ?
 C6 O3 C9 C10 -127.5(2) . . . . ?
 C6 N2 C4 O2 1.9(4) . . . . ?
 C6 N2 C4 N1 179.9(2) . . . . ?
 C6 N2 C1 C2 -178.3(3) . . . . ?
 C8 C9 C10 O4 -58.9(4) . . . . ?
 C7 C8 C9 O3 2.6(3) . . . . ?
 C7 C8 C9 C10 123.3(3) . . . . ?
 C9 O3 C6 N2 124.9(3) . . . . ?
 C9 O3 C6 C7 2.5(3) . . . . ?
 C9 C8 C7 C6 -1.1(3) . . . . ?
 C12 N3 C15 C14 11.7(4) . . . . ?
 C15 N3 C12 C11 -105.7(3) . . . . ?
 C15 N3 C12 C13 12.8(3) . . . . ?
 C15 C14 C13 C12 40.0(4) . . . . ?

_shelx_res_file
;
TITL temp_a.res in P2(1)
    temp.res
    created by SHELXL-2018/3 at 17:49:44 on 05-Nov-2023
REM Old TITL temp in P2(1)
REM SHELXT solution in P2(1): R1 0.094, Rweak 0.027, Alpha 0.001
REM <I/s> 0.000 for 0 systematic absences, Orientation as input
REM Flack x = 0.153 ( 0.723 ) from 1259 Parsons' quotients
REM Formula found by SHELXT: C15 N3 O7
CELL 0.67019 10.9 5.59 13.79 90 98.766 90
ZERR 2 0.0015 0.001 0.0017 0 0.009 0
LATT -1
SYMM -X,0.5+Y,-Z
SFAC C H N O
DISP C 0.0026 0.0014 10.2593
DISP H -0 0 0.6217
DISP N 0.0052 0.0029 17.1923
DISP O 0.0094 0.0054 28.1036
UNIT 30 46 6 14
EQIV $1 +X,1+Y,+Z
EQIV $2 -X,-0.5+Y,-Z
EQIV $3 1-X,0.5+Y,-Z

L.S. 15
PLAN  5
TEMP -173.15(1)
CONF
HTAB O5 O3_$1
HTAB O5 O6
HTAB O4 O5
HTAB N1 O1_$2
HTAB N3 O6_$1
HTAB N3 O7_$3
BOND
list 4
MORE -1
BOND $H
fmap 2 53
acta
OMIT -3 48
OMIT -5 0 1
REM <olex2.extras>
REM <HklSrc "%.\\temp.hkl">
REM </olex2.extras>

WGHT    0.047000
FVAR       1.08657
O3    4    0.177156   -0.093139    0.444603    11.00000    0.01880    0.01577 =
         0.01810    0.00054   -0.00034    0.00193
O1    4    0.085845   -0.105364   -0.008534    11.00000    0.01724    0.01993 =
         0.01525    0.00009    0.00443    0.00209
O2    4   -0.055034   -0.341916    0.269008    11.00000    0.02003    0.01938 =
         0.01968    0.00233    0.00368   -0.00417
AFIX   6
O5    4    0.322106    0.593981    0.336300    11.00000    0.02917    0.02183 =
         0.03108   -0.00179    0.01604   -0.00220
H5D   2    0.372356    0.656596    0.302229    11.00000   -1.50000
H5E   2    0.292172    0.711934    0.363822    11.00000   -1.50000
AFIX   0

O4    4    0.398546    0.153006    0.407934    11.00000    0.02186    0.02786 =
         0.02486   -0.00178    0.00933    0.00224
AFIX 147
H4    2    0.377368    0.291514    0.394905    11.00000   -1.50000
AFIX   0

O6    4    0.484603    0.694381    0.211383    11.00000    0.04535    0.01327 =
         0.04216    0.00056    0.02953   -0.00154
O7    4    0.512775    0.848857    0.067783    11.00000    0.06254    0.01794 =
         0.02244   -0.00167   -0.00166   -0.00705
N1    3    0.023540   -0.223201    0.133059    11.00000    0.01658    0.01352 =
         0.01750   -0.00036    0.00286   -0.00156
AFIX  43
H1    2   -0.014098   -0.340901    0.101169    11.00000   -1.20000
AFIX   0
N2    3    0.078355   -0.021581    0.280421    11.00000    0.01306    0.01998 =
         0.01389    0.00082    0.00301   -0.00190

N3    3    0.558940    1.287833    0.133283    11.00000    0.01519    0.01148 =
         0.02027    0.00130    0.00379   -0.00103
AFIX  23
H3A   2    0.519275    1.420327    0.146410    11.00000   -1.20000
H3B   2    0.526257    1.237374    0.073713    11.00000   -1.20000
AFIX   0

C3    1    0.089004   -0.071787    0.080328    11.00000    0.01118    0.01453 =
         0.01808    0.00203    0.00437    0.00385
C4    1    0.011807   -0.206788    0.230916    11.00000    0.01353    0.01505 =
         0.01713    0.00201    0.00149    0.00247
C11   1    0.509453    0.862621    0.156794    11.00000    0.01716    0.01340 =
         0.02639    0.00015    0.00665   -0.00108
C1    1    0.148505    0.134915    0.232419    11.00000    0.01051    0.01861 =
         0.01766    0.00118    0.00236   -0.00240
AFIX  43
H1A   2    0.192192    0.256267    0.268724    11.00000   -1.20000
AFIX   0
C6    1    0.071410    0.010204    0.385295    11.00000    0.01516    0.02311 =
         0.01506    0.00237    0.00379    0.00220
AFIX  13
H6    2   -0.004122   -0.066720    0.400619    11.00000   -1.20000
AFIX   0
C2    1    0.156166    0.119162    0.136171    11.00000    0.01158    0.01657 =
         0.01727    0.00190    0.00319   -0.00049
C8    1    0.166822    0.308107    0.485734    11.00000    0.02104    0.01963 =
         0.01724   -0.00018    0.00884    0.00054
AFIX  43
H8    2    0.185900    0.456404    0.514721    11.00000   -1.20000
AFIX   0
C7    1    0.071989    0.267247    0.415390    11.00000    0.01833    0.01939 =
         0.01962    0.00401    0.00699    0.00591
AFIX  43
H7    2    0.014434    0.381310    0.388741    11.00000   -1.20000
AFIX   0
C9    1    0.238811    0.084782    0.512195    11.00000    0.02289    0.01760 =
         0.01398    0.00150    0.00252    0.00026
AFIX  13
H9    2    0.229984    0.039183    0.579404    11.00000   -1.20000
AFIX   0
C5    1    0.229281    0.293450    0.084732    11.00000    0.01554    0.02570 =
         0.01836   -0.00004    0.00566   -0.00336
AFIX 137
H5A   2    0.288787    0.207993    0.053359    11.00000   -1.50000
H5B   2    0.271788    0.403575    0.131696    11.00000   -1.50000
H5C   2    0.173959    0.380085    0.036291    11.00000   -1.50000
AFIX   0
C10   1    0.376367    0.096518    0.503457    11.00000    0.01674    0.02918 =
         0.02255   -0.00172   -0.00086    0.00093
AFIX  23
H10A  2    0.415884    0.216149    0.548753    11.00000   -1.20000
H10B  2    0.414311   -0.056713    0.522554    11.00000   -1.20000
AFIX   0

C12   1    0.543750    1.099968    0.207374    11.00000    0.03427    0.01465 =
         0.01861   -0.00041    0.01287   -0.00103
AFIX  13
H12   2    0.481130    1.147883    0.247582    11.00000   -1.20000
AFIX   0
C15   1    0.694412    1.340531    0.135908    11.00000    0.01549    0.03044 =
         0.04576    0.00774    0.00910   -0.00093
AFIX  23
H15A  2    0.715509    1.495699    0.165279    11.00000   -1.20000
H15B  2    0.716221    1.338546    0.070293    11.00000   -1.20000
AFIX   0
C14   1    0.760381    1.143502    0.197674    11.00000    0.02187    0.02402 =
         0.07383   -0.00016   -0.01901    0.00195
AFIX  23
H14A  2    0.840176    1.197362    0.231482    11.00000   -1.20000
H14B  2    0.772814    1.004903    0.157978    11.00000   -1.20000
AFIX   0
C13   1    0.672570    1.087306    0.269480    11.00000    0.07320    0.02329 =
         0.02528    0.00407   -0.02077   -0.00878
AFIX  23
H13A  2    0.680530    1.203933    0.322150    11.00000   -1.20000
H13B  2    0.688458    0.929064    0.297452    11.00000   -1.20000
AFIX   0
HKLF 4


REM  temp_a.res in P2(1)
REM wR2 = 0.0971, GooF = S = 1.043, Restrained GooF = 1.043 for all data
REM R1 = 0.0393 for 2776 Fo > 4sig(Fo) and 0.0454 for all 3085 data
REM 231 parameters refined using 1 restraints

END

WGHT      0.0470      0.0000

REM Highest difference peak  0.176,  deepest hole -0.216,  1-sigma level  0.049
Q1    1   0.2213  0.4603 -0.0025  11.00000  0.05    0.18
Q2    1   0.2011  0.3423 -0.0557  11.00000  0.05    0.17
Q3    1  -0.0630 -0.3573  0.0040  11.00000  0.05    0.17
Q4    1   0.0818  0.4652  0.2585  11.00000  0.05    0.16
Q5    1   0.2834  0.6064  0.2546  11.00000  0.05    0.16
;
_shelx_res_checksum                27403
_shelx_hkl_file
;
   0   0   1   59.64    4.54
   0   0  -1   64.07    4.87
   0   0   2  175.18   12.76
   0   0   2  205.74   14.95
   0   0  -2  205.61   14.80
   0   0  -2  195.24   14.16
   0   0   3 3072.68  210.46
   0   0   3 3231.56  221.23
   0   0  -3 3461.82  236.85
   0   0  -3 3220.79  220.56
   0   0   4  132.55   10.64
   0   0   4  153.76   11.97
   0   0  -4  163.19   12.82
   0   0  -4  173.02   12.95
   0   0   5  112.63    9.54
   0   0  -5   96.75    7.98
   0   0   6  350.23   25.76
   0   0  -6  357.49   26.71
   0   0  -6  341.34   24.61
   0   0   7   51.58    5.88
   0   0   7   85.37   11.34
   0   0  -7   68.28    8.17
   0   0  -7   54.20    5.57
   0   0  -8  527.82   38.99
   0   0  -8  536.58   38.21
   0   0   9   40.42   10.85
   0   0   9   34.36    5.16
   0   0  -9   32.25    4.53
   0   0  -9   36.11    6.85
   0   0  10   64.82   11.47
   0   0  10   61.60    7.88
   0   0 -10   57.31    6.36
   0   0 -10   51.66    8.39
   0   0  11  182.18   15.40
   0   0  11  158.61   18.72
   0   0 -11  207.09   16.55
   0   0  12   64.16    7.64
   0   0  12   68.58   14.62
   0   0 -12   56.42   11.38
   0   0 -12   77.81    8.03
   0   0  13   -9.84    9.85
   0   0  13   -0.14    3.56
   0   0 -13    7.17    8.70
   0   0 -13    2.32    2.86
   0   0  14  542.64   47.07
   0   0  14  667.45   49.05
   0   0 -14  651.16   47.26
   0   0 -14  651.30   52.58
   0   0  15  295.96   23.89
   0   0  15  298.11   31.47
   0   0 -15  273.06   27.39
   0   0 -15  267.95   21.33
   0   0  16    8.27   11.42
   0   0  16    1.38    3.77
   0   0 -16   -0.48    8.90
   0  -1   1 1796.21  124.01
   0  -1   1 2092.44  144.08
   0  -1  -1 2085.70  143.00
   0  -1  -1 2341.54  161.17
   0   1   1 2037.23  139.77
   0   1   1 1806.98  124.15
   0   1  -1 1969.90  135.59
   0   1  -1 2163.81  149.06
   0  -1   2   72.48    7.50
   0  -1   2   59.45    6.83
   0  -1  -2   72.63    5.74
   0  -1  -2   71.81    6.66
   0   1   2   73.40    6.61
   0   1   2   71.15    5.72
   0   1  -2   68.98    7.49
   0   1  -2   80.82    8.45
   0  -1   3  730.74   52.01
   0  -1   3  639.31   45.90
   0   1  -3  757.12   53.85
   0   1  -3  838.32   59.42
   0  -1   4  506.41   37.07
   0  -1   4  573.33   41.42
   0   1  -4  615.48   44.57
   0   1  -4  653.45   47.01
   0  -1   5  581.01   42.31
   0  -1  -5  682.26   47.18
   0   1   5  595.01   40.97
   0   1  -5  644.03   47.15
   0   1  -5  683.88   49.11
   0  -1  -6   20.84    2.36
   0  -1  -6   11.55    2.90
   0   1   6   13.48    3.73
   0   1   6   14.60    1.82
   0   1  -6   30.81    7.51
   0  -1   7  610.77   48.50
   0  -1   7  456.59   34.35
   0  -1  -7  495.77   34.46
   0  -1  -7  473.96   33.78
   0   1   7  395.06   28.87
   0   1   7  474.36   33.00
   0   1  -7  493.89   36.37
   0   1  -7  454.57   34.91
   0  -1   8  363.82   28.44
   0  -1  -8  333.66   23.46
   0  -1  -8  348.21   25.76
   0   1   8  341.20   24.10
   0   1   8  337.97   25.69
   0   1  -8  344.97   27.90
   0   1  -8  355.47   27.10
   0  -1   9  241.97   20.64
   0  -1   9  205.20   22.93
   0  -1  -9  193.22   14.16
   0  -1  -9  193.35   15.83
   0   1   9  190.39   14.07
   0   1   9  197.93   16.97
   0  -1  10  179.35   16.67
   0  -1  10  171.81   20.30
   0  -1 -10  162.25   12.19
   0  -1 -10  172.62   15.17
   0   1  10  174.77   15.98
   0   1  10  179.35   13.53
   0   1 -10  178.95   15.34
   0   1 -10  159.55   16.53
   0  -1  11  132.65   18.86
   0  -1  11  168.85   16.01
   0  -1 -11  149.33   14.89
   0  -1 -11  143.67   11.23
   0   1  11  146.91   11.54
   0   1 -11  141.79   12.88
   0   1 -11  129.44   15.01
   0  -1  12   36.19   12.95
   0  -1  12    9.77    5.45
   0  -1 -12   20.05    6.48
   0  -1 -12   19.74    3.25
   0   1  12   24.30    7.98
   0   1  12   21.11    3.32
   0   1 -12   17.06    7.98
   0   1 -12   25.35    5.30
   0  -1  13  237.79   27.25
   0  -1  13  243.99   21.17
   0  -1 -13  230.79   21.88
   0   1  13  246.55   18.53
   0   1  13  250.45   22.30
   0   1 -13  285.59   27.75
   0   1 -13  239.54   19.69
   0  -1  14   54.26   15.63
   0  -1 -14   64.98   12.85
   0   1  14   78.39   10.69
   0   1  14   70.33    6.89
   0   1 -14   91.90   16.64
   0  -1  15   40.26   14.21
   0  -1  15   48.72    8.11
   0   1  15   51.77    9.09
   0   1  15   47.56    5.39
   0   1 -15   47.98    6.91
   0   1 -15   33.89   12.48
   0  -1  16   22.34   13.96
   0  -1  16   38.21    7.77
   0   1 -16   41.86    6.96
   0   1 -16   19.83   11.10
   0  -1  17   52.32   14.78
   0  -1  17   77.49   10.28
   0   1 -17   70.49    9.20
   0   1 -17   43.95   13.32
   0  -2   0 1075.03   75.56
   0  -2   0 1223.82   87.62
   0   2   0 1086.21   76.45
   0   2   0  904.03   64.13
   0  -2   1 3452.39  239.81
   0  -2   1 2734.71  188.91
   0  -2  -1 2783.18  191.60
   0  -2  -1 2894.94  200.63
   0   2   1 2776.46  191.20
   0   2   1 2521.97  173.96
   0   2  -1 2851.86  197.12
   0   2  -1 3068.64  211.80
   0  -2   2 5193.40  358.97
   0  -2  -2 3809.20  261.21
   0  -2  -2 3869.80  266.47
   0   2   2 4007.14  274.81
   0   2   2 3790.35  260.41
   0   2  -2 3779.59  260.68
   0  -2  -3  718.35   51.56
   0  -2  -3  811.80   56.63
   0   2   3  785.81   55.77
   0   2   3  880.73   61.28
   0   2  -3  935.94   67.05
   0   2  -3  907.67   65.53
   0  -2   4  763.72   55.50
   0  -2  -4  776.25   54.86
   0  -2  -4  773.55   53.71
   0   2   4  690.61   47.76
   0   2   4  907.13   64.94
   0  -2   5  119.64   12.32
   0  -2  -5  111.46    7.94
   0   2  -5  160.63   16.04
   0  -2   6  173.16   15.93
   0  -2   6  231.73   24.73
   0   2  -6  193.35   18.46
   0   2  -6  201.16   17.65
   0  -2   7  380.11   30.28
   0  -2   7  490.79   42.37
   0   2  -7  361.93   28.49
   0   2  -7  341.88   28.44
   0  -2   8   75.11    9.98
   0  -2   8  106.02   18.22
   0   2  -8  101.42   11.01
   0   2  -8   86.82   11.79
   0  -2   9  103.17   12.11
   0  -2   9  111.68   16.37
   0   2  -9  111.49   13.79
   0   2  -9  104.38   11.18
   0  -2  10  168.98   16.99
   0  -2  10  131.57   19.83
   0   2 -10  151.88   14.38
   0   2 -10  127.86   15.22
   0  -2  11  393.98   36.23
   0   2 -11  386.30   33.03
   0  -2  12    8.62    6.16
   0   2 -12   -0.14    3.98
   0  -2  13  396.40   32.80
   0  -2  13  352.11   35.92
   0   2 -13  412.03   31.95
   0   2 -13  427.78   37.86
   0  -2  14   55.49   17.88
   0  -2  14   33.57    8.01
   0   2 -14   42.83   13.81
   0   2 -14   36.97    6.72
   0  -2  15   20.40   12.80
   0  -2  15   14.15    6.89
   0   2 -15    3.44   11.15
   0   2 -15   12.88    4.72
   0  -2  16   28.77    7.64
   0  -2  16    8.57   10.77
   0   2 -16   36.57    6.70
   0   2 -16   29.45   12.76
   0  -2  17   25.83   13.25
   0  -2  17   45.31    8.51
   0   2 -17   31.39   12.63
   0   2 -17   50.45    7.95
   0  -3   1   62.34   12.69
   0  -3   1   52.36    7.84
   0  -3  -1   53.19   10.44
   0  -3  -1   58.05    7.69
   0   3   1   43.11    8.10
   0   3   1   56.13    7.45
   0   3  -1   53.05    7.62
   0   3  -1   56.61    9.36
   0  -3   2  468.84   35.91
   0  -3   2  620.87   50.26
   0  -3  -2  492.27   36.45
   0  -3  -2  454.84   36.56
   0   3   2  494.97   36.41
   0   3   2  457.53   35.16
   0   3  -2  438.82   34.43
   0   3  -2  501.57   38.09
   0  -3   3 1017.14   73.33
   0  -3   3 1305.55   96.87
   0  -3  -3 1012.02   71.30
   0  -3  -3  968.66   70.88
   0   3  -3 1177.77   84.20
   0   3  -3 1100.48   79.52
   0  -3   4  525.13   45.16
   0  -3   4  388.73   31.20
   0  -3  -4  409.20   30.16
   0  -3  -4  363.55   29.35
   0   3   4  400.98   31.35
   0   3   4  413.37   29.92
   0   3  -4  382.53   31.35
   0   3  -4  463.32   35.95
   0  -3   5   36.71    7.85
   0  -3   5   50.60   14.77
   0  -3  -5   29.37    6.44
   0  -3  -5   35.24    4.45
   0   3   5   32.71    3.91
   0   3   5   34.73   10.58
   0   3  -5   33.47    7.54
   0   3  -5   34.09    8.24
   0  -3   6  604.30   50.59
   0  -3   6  470.05   37.10
   0  -3  -6  476.38   34.09
   0  -3  -6  466.69   32.73
   0   3   6  503.59   35.06
   0   3   6  422.53   31.86
   0   3  -6  519.88   39.69
   0   3  -6  484.60   38.39
   0  -3   7  139.63   20.21
   0  -3   7  112.47   13.16
   0   3  -7  138.96   16.05
   0   3  -7  144.08   14.62
   0  -3   8   47.45   14.10
   0  -3   8   49.11    9.72
   0   3  -8   53.75    8.40
   0   3  -8   62.19   11.32
   0  -3   9  101.47   13.35
   0   3  -9  121.63   12.99
   0  -3  10  323.02   28.03
   0  -3  10  301.07   33.31
   0   3 -10  281.14   23.55
   0   3 -10  292.86   27.36
   0  -3  11  294.48   32.40
   0  -3  11  349.42   29.97
   0   3 -11  311.98   25.54
   0   3 -11  320.20   29.96
   0  -3  12  117.56   21.09
   0  -3  12   97.65   12.52
   0   3 -12  111.76   16.45
   0   3 -12  103.91   11.86
   0  -3  13   61.37   17.26
   0  -3  13   61.25   10.79
   0   3 -13   56.19   14.72
   0   3 -13   50.47    8.05
   0  -3  14   31.68   16.00
   0  -3  14   14.87    7.14
   0   3 -14   32.11   13.96
   0   3 -14   32.07    7.09
   0  -3  15    3.53   11.85
   0  -3  15   30.00    8.83
   0   3 -15   26.18    6.53
   0   3 -15   24.03   12.47
   0  -3  16   41.66    8.94
   0  -3  16   10.34   14.16
   0   3 -16   33.06   13.56
   0   3 -16   41.44    7.82
   0  -4   0  948.87   72.70
   0  -4   0 1054.98   76.49
   0   4   0  983.07   72.97
   0   4   0 1167.94   83.68
   0  -4   1   13.55    8.99
   0  -4   1   17.99    6.91
   0  -4  -1   13.77    8.92
   0  -4  -1   23.11    6.68
   0   4  -1   19.67    6.54
   0   4  -1   14.23    8.17
   0  -4   2   56.19    9.97
   0  -4   2   47.45   12.14
   0  -4  -2   48.42    7.97
   0  -4  -2   37.84   11.29
   0   4   2   59.49   12.29
   0   4   2   66.46    8.19
   0   4  -2   56.86    9.10
   0   4  -2   51.87   11.04
   0  -4   3  190.80   18.70
   0  -4   3  174.77   21.54
   0  -4  -3  206.96   18.23
   0   4   3  194.16   16.24
   0   4  -3  173.56   18.90
   0   4  -3  229.58   20.57
   0  -4   4  307.13   30.79
   0  -4  -4  278.45   26.31
   0  -4  -4  318.58   25.34
   0   4   4  272.93   21.19
   0   4   4  288.55   26.01
   0   4  -4  259.87   24.75
   0  -4   5  362.07   30.35
   0  -4   5  314.81   32.19
   0  -4  -5  314.94   28.33
   0   4   5  262.56   23.98
   0   4   5  314.27   23.83
   0   4  -5  351.17   28.94
   0   4  -5  318.71   29.12
   0  -4   6  198.07   25.26
   0  -4   6  203.86   20.18
   0  -4  -6  164.81   13.46
   0  -4  -6  196.05   18.49
   0   4   6  186.62   14.49
   0   4   6  195.78   22.18
   0   4  -6  204.53   18.86
   0   4  -6  192.95   21.14
   0  -4   7   74.72   11.59
   0  -4   7   83.23   18.47
   0  -4  -7   83.24    8.32
   0  -4  -7   76.16    6.89
   0   4   7   74.04   11.21
   0   4   7   74.23    6.32
   0   4  -7   79.24   10.13
   0   4  -7   70.83   12.36
   0  -4   8  157.40   24.49
   0  -4   8  179.08   18.66
   0   4  -8  151.48   14.97
   0   4  -8  166.56   19.30
   0  -4   9   20.18   15.36
   0  -4   9   25.61    8.21
   0   4  -9   37.26    7.60
   0   4  -9   13.69    9.36
   0  -4  10   31.68   14.88
   0  -4  10   28.44    8.26
   0   4 -10   20.68    6.42
   0   4 -10   20.24   12.04
   0  -4  11  236.45   30.78
   0  -4  11  228.77   23.25
   0   4 -11  226.62   25.56
   0   4 -11  210.46   18.85
   0  -4  12   89.11   13.52
   0  -4  12   64.01   17.87
   0   4 -12   70.10   16.24
   0   4 -12   67.15    9.26
   0  -4  13    8.56    7.09
   0  -4  13   -5.68   13.13
   0   4 -13   14.47   12.88
   0   4 -13   12.06    5.81
   0  -4  14   54.38   15.98
   0  -4  14   46.53    9.90
   0   4 -14   50.96    8.59
   0   4 -14   52.63   16.23
   0  -4  15    8.08   10.67
   0   4 -15    6.25    9.01
   0  -5   1  107.99   19.90
   0  -5   1   91.86   12.09
   0  -5  -1  104.23   19.79
   0  -5  -1  127.18   14.89
   0   5   1  108.59   17.56
   0   5   1  111.19   11.75
   0  -5   2  194.70   19.38
   0  -5   2  168.58   24.47
   0  -5  -2  194.84   18.58
   0  -5  -2  161.98   22.06
   0   5   2  184.47   16.27
   0   5   2  242.64   25.31
   0   5  -2  191.74   17.71
   0   5  -2  181.77   21.37
   0  -5   3   19.59    8.22
   0  -5   3   16.74   13.68
   0  -5  -3    8.24   11.19
   0  -5  -3   19.50    6.57
   0   5   3   11.75    4.65
   0   5   3   12.18   10.60
   0   5  -3   15.66    6.10
   0   5  -3   28.30   11.23
   0  -5   4  232.81   22.46
   0  -5   4  251.12   30.13
   0  -5  -4  209.24   18.90
   0  -5  -4  197.66   23.44
   0   5   4  195.11   16.33
   0   5   4  206.96   23.50
   0   5  -4  200.90   22.22
   0   5  -4  201.16   18.62
   0  -5   5   66.53   16.55
   0  -5   5   75.21   11.98
   0  -5  -5   65.01    8.94
   0  -5  -5   75.91   15.42
   0   5   5   69.22    7.62
   0   5   5   74.35   17.56
   0   5  -5   74.73   14.12
   0   5  -5   75.86   10.32
   0  -5   6   29.81    9.48
   0  -5   6   26.86   14.62
   0  -5  -6   25.11    5.20
   0   5   6   30.50    5.06
   0   5  -6   11.59    9.56
   0   5  -6   24.13    7.07
   0  -5   7   -2.92   13.00
   0  -5  -7    3.38    5.78
   0   5   7    6.68   10.33
   0   5   7    2.92    2.45
   0   5  -7    2.17    9.02
   0  -5   8   74.25   13.26
   0  -5   8   33.82   18.99
   0   5   8   42.90    8.43
   0   5   8   48.37    4.94
   0   5  -8   38.08   14.65
   0   5  -8   49.01    8.63
   0  -5   9   33.12   10.83
   0  -5   9   56.50   18.07
   0   5  -9   49.91   14.68
   0   5  -9   31.62    7.43
   0  -5  10   45.48   16.21
   0  -5  10   45.78   10.96
   0   5 -10   54.13    8.58
   0   5 -10   48.85   14.69
   0  -5  11   40.14   11.04
   0  -5  11   27.99   17.49
   0   5 -11   40.93   15.20
   0   5 -11   51.02    8.44
   0  -5  12   18.02   13.56
   0   5 -12   11.33   11.74
   0  -6   0  276.70   33.11
   0  -6   0  342.95   30.30
   0   6   0  302.02   24.67
   0   6   0  322.49   32.83
   0  -6   1   13.77    9.13
   0  -6   1   46.12   18.58
   0  -6  -1    2.83    7.67
   0  -6  -1   12.92   14.27
   0   6   1   -1.09   11.25
   0   6   1   10.49    5.05
   0   6  -1   27.79    6.61
   0   6  -1   47.18   15.48
   0  -6   2  122.65   23.35
   0  -6   2  193.09   20.72
   0  -6  -2  151.48   23.86
   0  -6  -2  144.08   16.52
   0   6   2  143.14   13.86
   0   6   2  129.48   19.67
   0   6  -2  149.87   21.40
   0   6  -2  156.73   15.34
   0  -6   3   68.33   21.69
   0  -6  -3   77.71   11.10
   0  -6  -3   74.33   18.50
   0   6   3   65.25   15.12
   0   6   3   74.02    8.84
   0   6  -3   57.06   15.58
   0  -6   4    1.83   16.78
   0  -6  -4    1.42   12.99
   0   6   4   -3.71   10.81
   0   6  -4   26.01   13.96
   0   6  -4    3.71    5.66
   0  -6   5   65.60   18.96
   0  -6   5   76.99   12.70
   0  -6  -5   73.52    9.86
   0  -6  -5   68.31   15.42
   0   6   5   84.22   21.29
   0   6   5   86.74    9.33
   0   6  -5   85.47   17.89
   0   6  -5   70.41   10.04
   0  -6   6   59.72   18.59
   0  -6   6   79.48   13.09
   0  -6  -6   47.30   13.52
   0   6   6   64.69   18.68
   0   6   6   67.66    8.01
   0   6  -6   87.58   17.52
   0   6  -6   64.58    9.86
   0  -6   7   -0.79   15.36
   0  -6   7   10.39    8.17
   0  -6  -7    8.59    8.09
   0   6   7   -0.39   11.90
   0   6   7    0.44    2.59
   0   6  -7    5.87    5.67
   0   6  -7   -5.38   10.89
   0  -6   8   38.51   10.37
   0  -6   8   47.77   17.57
   0   6  -8   59.43   15.58
   0   6  -8   48.07    8.86
   0  -6   9   67.71   18.00
   0   6  -9   73.52   16.21
   0  -7   1   97.65   14.41
   0  -7   1   84.98   18.90
   0  -7  -1   60.56   11.13
   0  -7  -1   59.35   17.23
   0   7   1   88.49   17.76
   0   7   1   70.62    9.48
   0   7  -1   76.49    9.82
   0   7  -1   60.34   15.97
   0  -7   2   10.22   13.79
   0  -7   2   13.23    7.96
   0  -7  -2   23.09   14.12
   0  -7  -2   19.11    7.79
   0   7   2   24.45   12.52
   0   7   2   21.31    5.80
   0   7  -2   18.49    5.89
   0   7  -2    5.47   13.22
   0  -7   3   90.77   20.49
   0  -7   3  119.68   15.66
   0  -7  -3  102.63   21.85
   0  -7  -3  134.44   15.23
   0   7   3  106.31   18.33
   0   7   3  143.67   14.02
   0   7  -3  129.36   13.61
   0   7  -3  151.61   22.82
   0  -7   4   -1.35   14.45
   0  -7  -4   16.33    6.07
   0  -7  -4  -13.17   13.57
   0   7   4    6.87    5.06
   0   7   4   23.32   15.08
   0   7  -4    5.14   12.92
   0  -7   5   27.12   15.12
   0   7  -5   36.93   12.70
  -1   0  17    0.90    3.85
  -1   0  17    4.83    8.75
   1   0 -16   10.20    9.14
  -1   0  16   11.03   10.15
  -1   0  16   16.48    4.99
   1   0 -15    1.53    8.52
   1   0 -15    9.78    3.84
  -1   0  15    3.77   11.02
  -1   0  15    5.98    3.81
   1   0 -14   13.86    4.04
   1   0 -14   22.43    8.32
  -1   0  14   46.78   14.97
  -1   0  14   20.57    4.99
   1   0 -13   30.81    4.99
   1   0 -13   29.19    7.67
  -1   0  13   36.01    5.71
  -1   0  13   35.09   12.90
   1   0 -12    7.73    3.44
   1   0 -12    7.44    5.49
  -1   0  12    8.83    3.70
  -1   0  12   13.22   10.56
   1   0 -11   23.04    4.39
  -1   0  11   19.74    4.52
   1   0 -10   56.32    8.04
   1   0 -10   70.76    7.23
  -1   0  10   65.80    7.43
  -1   0  10   46.25    7.57
   1   0  -9   52.42    7.42
  -1   0   9   53.28    8.47
  -1   0   8  274.14   21.75
  -1   0   8  277.51   21.07
   1   0  -7  596.76   42.21
   1   0  -7  574.00   41.59
  -1   0   7  574.95   40.97
  -1   0   7  672.57   48.34
   1   0  -6  342.28   25.42
   1   0  -6  338.24   24.38
  -1   0   6  354.52   25.79
  -1   0   6  379.44   27.86
   1   0  -5   14.33    3.73
   1   0  -5    9.07    2.19
  -1   0   5    8.09    2.62
  -1   0   5   11.22    2.66
   1   0  -4  939.04   64.89
   1   0  -4  953.72   66.34
  -1   0   4 1025.75   71.00
  -1   0   4  922.61   63.84
   1   0  -3 5855.86  399.91
   1   0  -3 5427.68  370.95
  -1   0   3 6257.12  427.24
  -1   0   3 6189.80  422.66
   1   0  -2  764.26   52.74
   1   0  -2  844.25   58.29
  -1   0   2  793.75   54.80
  -1   0   2  833.21   57.45
   1   0  -1   79.48    6.23
   1   0  -1   91.05    7.36
  -1   0   1   88.64    7.03
  -1   0   1   84.80    6.53
   1   0   0  362.07   25.39
  -1   0   0  455.38   32.72
  -1   0   0  346.32   24.34
   1   0   1  896.08   63.97
   1   0   1  785.67   54.59
  -1   0  -1  775.44   55.06
  -1   0  -1  680.65   47.61
   1   0   2 1451.51  100.66
   1   0   2 1555.19  107.87
  -1   0  -2 1677.72  116.93
  -1   0  -2 1482.48  102.89
   1   0   3  180.97   14.76
   1   0   3  182.85   16.00
  -1   0  -3  138.29   12.27
  -1   0  -3  160.23   13.90
   1   0   4  278.99   20.75
   1   0   4  295.15   23.27
  -1   0  -4  338.64   25.97
   1   0   5  116.08   10.32
   1   0   5  102.13   11.15
  -1   0  -5   95.40    8.47
  -1   0  -5  112.38   11.49
   1   0   6  316.83   23.75
   1   0   6  331.91   26.71
  -1   0  -6  350.09   27.45
  -1   0  -6  304.98   22.84
   1   0   7 1154.08   83.12
   1   0   7 1280.64   89.58
  -1   0  -7 1442.09  101.96
  -1   0  -7 1432.66   99.95
   1   0   8 1246.85   87.55
   1   0   8 1132.53   82.55
  -1   0  -8 1421.89   99.38
  -1   0  -8 1388.22   98.75
   1   0   9  149.33   16.94
  -1   0  -9  165.21   16.74
   1   0  10   39.26    6.62
   1   0  10   21.45   10.11
  -1   0 -10   34.30    5.23
  -1   0 -10   28.41    9.16
   1   0  11  566.87   42.28
  -1   0 -11  530.25   38.60
   1   0  12   20.90    5.31
   1   0  12   15.54   11.20
  -1   0 -12   27.16    4.61
  -1   0 -12   19.13    9.15
   1   0  13   13.99    4.89
   1   0  13   12.52   11.98
  -1   0 -13   11.23    9.07
  -1   0 -13   11.40    3.41
   1   0  14   74.88    8.87
   1   0  14   59.69   15.88
  -1   0 -14   80.76    8.50
  -1   0 -14   56.92   14.31
   1   0  15   14.14    4.99
   1   0  15    3.41   10.61
  -1   0 -15    6.42    3.59
  -1   0 -15   18.84   14.19
   1   0  16   -0.64    4.02
   1   0  16  -12.43    8.10
  -1   0 -16    9.26   13.95
  -1  -1  17    0.06    4.33
  -1  -1  17   -9.07   10.47
   1   1 -17   -7.22    8.61
   1   1 -17   -2.08    3.55
  -1  -1  16   28.98    6.76
  -1  -1  16    5.24   12.96
   1   1 -16   13.42   10.32
   1   1 -16   25.18    5.61
  -1   1  16   21.13    4.14
   1  -1 -15   84.28   12.22
  -1  -1  15   83.12   17.80
  -1  -1  15   96.19   11.56
   1   1 -15  107.37   11.21
   1   1 -15   54.33   13.16
  -1   1  15   88.46    8.60
   1  -1 -14   27.13    8.04
  -1  -1  14   17.73   11.08
   1   1 -14   26.57    9.31
  -1   1  14   24.90    4.24
  -1   1  14   24.95    8.49
   1  -1 -13  184.47   15.07
   1  -1 -13  154.30   15.61
  -1  -1  13  159.28   15.15
  -1  -1  13  166.69   22.19
   1   1 -13  167.10   14.85
   1   1 -13  171.81   18.08
  -1   1  13  169.65   13.63
  -1   1  13  147.58   16.41
   1  -1 -12  168.04   15.22
   1  -1 -12  219.21   17.29
  -1  -1  12  171.94   15.66
  -1  -1  12  203.86   25.23
   1   1 -12  171.14   17.57
   1   1 -12  168.17   14.77
  -1   1  12  166.15   17.41
  -1   1  12  176.66   13.96
   1  -1 -11   73.03    7.27
   1  -1 -11   60.16    7.35
  -1  -1  11   95.83   16.97
  -1  -1  11   55.29    7.48
   1   1 -11   67.73   10.94
   1   1 -11   73.75    8.26
  -1   1  11   61.62    6.06
  -1   1  11   72.51   10.24
   1  -1 -10  217.46   16.63
   1  -1 -10  198.74   16.13
  -1  -1  10  151.74   15.62
  -1  -1  10  203.05   17.54
   1   1 -10  205.88   19.34
   1   1 -10  210.59   17.32
  -1   1  10  193.76   14.74
  -1   1  10  234.56   20.24
   1  -1  -9  104.10    9.29
   1  -1  -9  101.58    8.69
  -1  -1   9   95.99   10.25
  -1  -1   9   66.75    9.57
   1   1  -9   96.10    9.46
   1   1  -9   92.18   11.00
  -1   1   9   80.02    7.80
  -1   1   9   97.97    8.13
   1  -1  -8  806.54   56.63
   1  -1  -8  869.15   60.58
  -1  -1   8  744.88   54.75
  -1  -1   8  828.09   59.56
   1   1  -8  786.21   57.41
   1   1  -8  799.81   56.92
  -1   1   8  826.74   58.07
  -1   1   8  813.68   56.58
   1  -1  -7 1477.09  101.98
   1  -1  -7 1565.96  108.00
  -1  -1   7 1547.11  109.08
  -1  -1   7 1425.93  100.07
   1   1  -7 1497.29  104.20
   1   1  -7 1408.42   99.46
  -1   1   7 1637.33  112.86
  -1   1   7 1520.18  104.65
   1  -1  -6 1777.36  122.21
   1  -1  -6 1466.32  101.15
  -1  -1   6 1913.36  133.56
   1   1  -6 1802.94  125.94
  -1   1   6 1829.87  125.62
  -1   1   6 1553.85  106.62
   1  -1  -5  419.97   29.38
   1  -1  -5  437.21   31.86
  -1  -1   5  451.48   33.80
  -1  -1   5  404.89   30.19
   1   1  -5  400.98   29.18
   1   1  -5  396.54   29.92
  -1   1   5  426.16   29.68
  -1   1   5  390.08   27.44
   1  -1  -4  159.28   13.46
   1  -1  -4  169.12   12.19
  -1  -1   4  185.95   15.38
  -1  -1   4  177.33   14.70
   1   1  -4  157.53   12.52
   1   1  -4  163.32   13.96
  -1   1   4  183.52   13.30
  -1   1   4  191.20   14.25
   1  -1  -3  966.91   66.69
   1  -1  -3 1019.56   71.98
  -1  -1   3  931.10   65.48
  -1  -1   3 1062.91   74.38
   1   1  -3  915.21   63.77
   1   1  -3  931.50   65.64
  -1   1   3  990.07   68.85
  -1   1   3 1014.17   70.76
   1  -1  -2 2625.65  180.29
  -1  -1   2 2842.43  195.11
  -1  -1   2 2636.42  181.23
   1   1  -2 2857.24  196.45
   1   1  -2 2703.74  185.41
  -1   1   2 2733.37  188.91
  -1   1   2 2787.22  191.87
   1  -1  -1  692.77   49.71
   1  -1  -1  636.49   45.75
  -1  -1   1  640.12   44.80
  -1  -1   1  626.93   44.08
   1   1  -1  710.54   50.09
   1   1  -1  687.38   47.96
  -1   1   1  622.62   44.91
  -1   1   1  659.64   48.77
   1  -1   0 1267.58   89.18
   1  -1   0 1417.85   98.98
  -1  -1   0 1169.55   80.68
  -1  -1   0 1225.30   84.33
   1   1   0 1212.64   83.43
   1   1   0 1198.24   82.89
  -1   1   0 1281.04   90.12
  -1   1   0 1288.85   90.51
   1  -1   1 1392.26   97.23
   1  -1   1 1338.27   94.40
  -1  -1  -1 1575.38  108.11
  -1  -1  -1 1442.09   98.98
   1   1   1 1378.80   94.54
   1   1   1 1440.74   99.01
  -1   1  -1 1397.65   98.39
  -1   1  -1 1547.11  108.27
   1  -1   2  976.60   68.86
   1  -1   2  955.87   69.02
  -1  -1  -2 1031.81   70.78
  -1  -1  -2  997.34   68.46
   1   1   2 1117.45   76.75
   1   1   2 1024.54   70.41
  -1   1  -2 1165.51   83.19
  -1   1  -2 1126.88   79.97
   1  -1   3  283.84   22.47
   1  -1   3  260.94   22.81
  -1  -1  -3  269.56   18.96
  -1  -1  -3  257.58   17.92
   1   1   3  276.30   20.30
   1   1   3  254.88   17.77
  -1   1  -3  286.40   23.56
  -1   1  -3  351.84   29.08
   1  -1   4  146.64   15.79
  -1  -1  -4  110.45    8.66
   1   1   4  127.29    9.72
  -1   1  -4  134.61   14.15
  -1   1  -4   94.52    9.51
   1  -1   5  144.08   16.71
   1  -1   5  160.09   14.64
  -1  -1  -5  133.21   10.55
  -1  -1  -5  130.11    9.53
   1   1   5  148.52   10.68
   1   1   5  140.17   10.25
  -1   1  -5  161.04   15.30
  -1   1  -5  120.70   11.44
   1  -1   6  411.35   31.33
   1  -1   6  426.43   35.21
  -1  -1  -6  437.07   30.51
   1   1   6  440.03   30.78
   1   1   6  510.99   35.87
  -1   1  -6  481.37   37.38
  -1   1  -6  395.06   30.22
   1  -1   7  189.05   16.51
  -1  -1  -7  193.76   13.94
  -1  -1  -7  202.65   16.90
   1   1   7  185.41   14.08
   1   1   7  191.60   14.12
  -1   1  -7  209.92   18.22
   1  -1   8   -3.51    9.97
   1  -1   8   21.06    5.98
  -1  -1  -8   18.22    2.31
  -1  -1  -8   11.43    6.11
   1   1   8   14.92    4.15
   1   1   8   15.35    2.75
  -1   1  -8   14.80    5.41
  -1   1  -8   10.38    8.15
  -1  -1  -9  716.87   53.01
  -1  -1  -9  655.88   45.69
   1   1   9  707.85   50.63
   1   1   9  569.43   39.95
  -1   1  -9  727.10   53.48
  -1   1  -9  744.34   56.90
   1  -1  10   27.40   10.80
   1  -1  10   43.13    7.65
  -1  -1 -10   33.10    3.62
  -1  -1 -10   35.17    9.11
   1   1  10   40.42    6.67
   1   1  10   36.73    4.43
  -1   1 -10   41.39    7.03
  -1   1 -10   33.33   10.28
   1  -1  11  115.30   18.46
   1  -1  11  128.78   13.76
  -1  -1 -11  116.46    9.32
  -1  -1 -11  115.89   14.73
   1   1  11  109.11    9.07
   1   1  11  136.94   12.78
  -1   1 -11  127.92   12.45
  -1   1 -11  107.40   15.46
   1  -1  12   64.56    9.59
   1  -1  12   34.34   12.99
  -1  -1 -12   52.70    5.20
  -1  -1 -12   48.19   10.89
   1   1  12   40.43    6.42
   1   1  12   55.99    5.70
  -1   1 -12   58.44    7.79
  -1   1 -12   71.73   14.10
   1  -1  13   44.21   13.81
   1  -1  13   43.32    8.42
  -1  -1 -13   45.83   11.40
   1   1  13   43.80    5.03
   1   1  13   39.40    6.32
  -1   1 -13   34.47    5.69
  -1   1 -13   52.16   12.68
   1  -1  14   95.63   19.78
   1   1  14  126.85   10.54
   1   1  14  103.07   10.30
  -1   1 -14  154.30   20.95
   1  -1  15   44.56    8.47
   1  -1  15   41.78   14.53
   1   1  15   29.08    5.69
   1   1  15   37.57    4.54
  -1   1 -15   32.09    5.85
   1  -1  16   82.47   10.81
   1  -1  16   38.95   15.30
  -1   1 -16   51.09   14.30
   1  -1  17   11.84    5.50
   1  -1  17    7.97   12.67
  -1   1 -17    3.72    9.95
  -1  -2  17   59.89   16.47
  -1  -2  17   50.96    9.14
   1   2 -17   68.06   15.59
   1   2 -17   44.95    7.67
  -1  -2  16   38.04   14.92
  -1  -2  16   44.45    8.66
   1   2 -16   48.33   13.67
   1   2 -16   44.72    7.30
  -1  -2  15    8.14    5.37
  -1  -2  15    8.19   10.86
   1   2 -15   11.42    8.54
   1   2 -15   12.31    4.81
  -1  -2  14    4.32   12.97
  -1  -2  14   18.18    6.06
   1   2 -14   23.47    5.53
   1   2 -14   21.65    9.97
  -1  -2  13    4.43    5.45
  -1  -2  13   26.84   13.77
   1   2 -13   18.02    4.96
   1   2 -13   20.71    9.15
  -1  -2  12  134.79   14.21
   1   2 -12  131.70   12.69
  -1  -2  11   82.84   18.27
   1   2 -11   48.68   10.63
  -1  -2  10   87.52   17.81
  -1  -2  10   54.71    8.71
   1   2 -10   63.84   11.43
   1   2 -10   62.84    8.17
  -1  -2   9  115.58   12.61
  -1  -2   9  105.03   12.66
   1   2  -9  109.87   11.05
   1   2  -9  111.75   13.72
  -1  -2   8   83.24   10.29
  -1  -2   8   72.00   10.39
   1   2  -8   86.92   11.20
   1   2  -8   75.00    8.48
   1  -2  -7    5.13    1.68
  -1  -2   7   10.16    5.53
  -1  -2   7   -0.84    5.23
   1   2  -7    4.54    4.27
   1   2  -7    0.41    5.73
  -1   2   7   11.74    3.14
   1  -2  -6   81.77    6.29
   1  -2  -6   83.39    7.23
  -1  -2   6   75.98    9.37
  -1  -2   6   70.19    9.46
   1   2  -6   79.98   10.33
   1   2  -6   73.95    8.17
  -1   2   6   75.27    7.65
  -1   2   6   96.03    7.50
   1  -2  -5 2820.89  193.35
   1  -2  -5 2799.34  192.41
  -1  -2   5 3149.43  218.27
  -1  -2   5 2878.78  200.09
   1   2  -5 2946.11  204.53
  -1   2   5 3012.09  207.63
  -1   2   5 2772.42  191.07
   1  -2  -4  129.90   11.18
   1  -2  -4  106.57    9.56
  -1  -2   4  140.85   13.46
  -1   2   4  100.74    9.94
  -1   2   4  124.05   13.69
   1  -2  -3   43.57    7.26
   1  -2  -3   41.47    5.90
  -1  -2   3   46.13    7.82
   1   2  -3   37.92    5.83
   1   2  -3   48.47    7.48
  -1   2   3   49.86    7.69
  -1   2   3   35.20   10.42
   1  -2  -2  144.21   14.88
   1  -2  -2  143.27   12.78
  -1  -2   2  152.69   13.79
   1   2  -2  146.77   13.48
  -1   2   2  125.24   13.03
  -1   2   2  153.49   15.01
   1  -2  -1  921.13   65.29
   1  -2  -1  822.17   60.28
  -1  -2   1  964.08   68.21
  -1  -2   1  996.26   70.60
   1   2  -1  912.24   64.89
   1   2  -1  946.99   66.29
  -1   2   1  878.17   63.53
  -1   2   1 1106.41   79.87
   1  -2   0  918.03   65.44
   1  -2   0  795.91   59.10
  -1  -2   0  905.51   64.04
  -1  -2   0  991.28   69.71
   1   2   0  893.93   63.18
   1   2   0  807.22   56.57
  -1   2   0  958.70   69.49
   1  -2   1  501.97   37.59
   1  -2   1  434.78   35.21
  -1  -2  -1  539.41   38.82
  -1  -2  -1  523.25   37.46
   1   2   1  515.84   36.45
   1   2   1  505.87   36.53
  -1   2  -1  580.47   44.18
   1  -2   2  268.76   24.71
  -1  -2  -2  254.75   19.16
  -1  -2  -2  285.99   20.87
   1   2   2  279.12   20.14
   1   2   2  274.68   20.53
  -1   2  -2  270.10   23.79
   1  -2   3  406.50   34.23
  -1  -2  -3  391.15   27.71
  -1  -2  -3  339.05   24.53
   1   2   3  365.84   26.42
   1   2   3  391.29   27.55
  -1   2  -3  374.45   30.32
   1  -2   4  964.75   69.36
  -1  -2  -4 1274.71   88.77
  -1  -2  -4  990.61   68.23
   1   2   4  961.66   66.27
   1   2   4  921.54   63.96
   1  -2   5  161.71   19.65
   1  -2   5  201.16   17.85
  -1  -2  -5  174.10   12.28
  -1   2  -5  205.74   19.62
  -1   2  -5  194.97   17.61
   1  -2   6  131.77   13.77
   1  -2   6  157.00   19.44
  -1   2  -6  148.66   14.46
  -1   2  -6  145.16   15.93
   1  -2   7  155.78   20.21
   1  -2   7  135.06   14.18
  -1   2  -7  152.15   16.71
  -1   2  -7  176.25   17.05
   1  -2   8   80.44   14.65
   1  -2   8   82.63   10.58
  -1   2  -8   88.54   11.07
  -1   2  -8   81.64   12.60
   1  -2   9  528.09   40.97
   1  -2   9  489.04   42.01
  -1   2  -9  640.53   48.59
  -1   2  -9  560.27   45.24
   1  -2  10 1421.89  102.28
   1  -2  10 1234.06   94.15
   1  -2  11  102.27   18.55
   1  -2  11   92.83   12.36
  -1   2 -11  101.51   11.53
  -1   2 -11  135.46   18.08
   1  -2  12  116.16   14.41
  -1   2 -12  138.56   14.02
   1  -2  13  142.73   22.32
   1  -2  13  213.42   21.01
  -1   2 -13  201.84   17.99
  -1   2 -13  203.59   24.59
   1  -2  14   24.40    7.83
   1  -2  14   14.49   13.13
  -1   2 -14   13.14   12.04
  -1   2 -14   12.99    4.60
   1  -2  15   79.85   17.41
   1  -2  15   77.95   11.17
  -1   2 -15   94.48   10.57
  -1   2 -15   74.86   15.62
   1  -2  16   31.63   14.33
   1  -2  16   14.04    6.91
  -1   2 -16   14.37    5.12
  -1   2 -16    4.08   12.44
   1  -2  17   -1.11    5.92
   1  -2  17    2.94    8.78
  -1   2 -17    8.44   11.82
  -1  -3  17  -11.79    8.08
  -1  -3  16   22.53   12.08
  -1  -3  16   37.43    8.14
   1   3 -16   53.75    8.58
   1   3 -16   46.17   14.02
  -1  -3  15   50.13   16.00
  -1  -3  15   33.11    7.98
   1   3 -15   42.12    7.66
   1   3 -15   17.50   10.08
  -1  -3  14    7.88   11.59
  -1  -3  14   17.22    7.29
   1   3 -14   19.65    5.96
   1   3 -14   10.04    8.43
  -1  -3  13   53.75   16.62
  -1  -3  13   53.33    9.69
   1   3 -13   65.12    8.99
   1   3 -13   59.96   13.00
  -1  -3  12   25.23    8.02
   1   3 -12   30.24    6.53
   1   3 -12   21.65    9.04
  -1  -3  11  280.74   24.76
  -1  -3  11  392.63   40.22
   1   3 -11  261.62   24.82
   1   3 -11  274.14   22.74
  -1  -3  10  941.74   69.51
  -1  -3  10 1189.48   93.35
   1   3 -10  864.71   62.79
   1   3 -10  902.41   68.27
  -1  -3   9  819.07   61.27
   1   3  -9  665.56   48.80
  -1  -3   8  851.79   63.43
   1   3  -8  792.54   57.75
   1   3  -8  873.33   65.72
   1  -3  -7  145.69   10.98
   1  -3  -7  138.42   10.74
  -1  -3   7   98.02   13.17
  -1  -3   7  148.39   15.73
   1   3  -7  133.35   12.92
   1   3  -7  149.20   16.83
  -1   3   7  128.31   10.39
  -1   3   7  151.74   11.35
   1  -3  -6  162.65   13.43
   1  -3  -6  149.60   12.17
  -1  -3   6  128.22   14.64
  -1  -3   6  167.50   16.37
   1   3  -6  177.33   16.01
   1   3  -6  167.23   17.09
  -1   3   6  167.77   13.55
  -1   3   6  134.29   14.12
   1  -3  -5  639.99   46.87
   1  -3  -5  653.05   46.82
  -1  -3   5  681.99   51.14
  -1  -3   5  517.05   40.10
   1   3  -5  649.68   47.68
   1   3  -5  610.77   46.68
  -1   3   5  593.39   42.87
  -1   3   5  686.03   52.85
   1  -3  -4  271.58   24.02
   1  -3  -4  214.90   17.38
  -1  -3   4  230.12   20.59
  -1  -3   4  279.39   23.78
   1   3  -4  273.47   23.83
   1   3  -4  253.54   20.80
  -1   3   4  220.96   17.92
  -1   3   4  292.46   27.79
  -1  -3   3  476.52   36.84
  -1  -3   3  580.20   43.53
   1   3  -3  638.64   46.48
   1   3  -3  588.68   44.65
  -1   3   3  542.10   39.88
  -1   3   3  484.19   38.24
   1  -3  -2  493.49   40.08
  -1  -3   2  427.51   33.18
  -1  -3   2  590.57   44.07
   1   3  -2  486.62   36.09
   1   3  -2  519.34   39.76
  -1   3   2  508.84   40.04
   1  -3  -1  157.13   15.19
   1  -3  -1  146.64   17.26
  -1  -3   1  127.80   12.71
  -1  -3   1  160.09   14.73
   1   3  -1  170.87   14.35
   1   3  -1  158.48   15.24
  -1   3   1  171.14   17.99
  -1   3   1  138.69   13.05
   1  -3   0  355.33   28.52
  -1  -3   0  317.10   24.99
   1   3   0  291.24   22.27
   1   3   0  295.55   24.20
  -1   3   0  278.32   22.74
   1  -3   1   17.88    6.33
   1  -3   1   23.02    9.93
  -1  -3  -1    4.22    4.18
   1   3   1    1.61    4.76
  -1   3  -1    8.52    9.98
  -1   3  -1    6.86    5.35
   1  -3   2  593.39   44.74
   1  -3   2  551.53   45.32
  -1  -3  -2  581.81   42.12
  -1  -3  -2  518.53   38.75
   1   3   2  556.09   41.18
   1   3   2  594.61   42.40
  -1   3  -2  570.91   43.06
  -1   3  -2  607.13   47.48
   1  -3   3  448.65   39.16
  -1  -3  -3  441.79   32.17
   1   3   3  365.84   27.95
   1   3   3  433.03   31.18
  -1   3  -3  384.02   30.70
  -1   3  -3  402.20   32.58
   1  -3   4  381.46   30.93
   1  -3   4  424.41   38.02
  -1  -3  -4  404.35   31.78
  -1  -3  -4  394.65   28.51
   1   3   4  394.79   29.60
   1   3   4  426.57   30.54
  -1   3  -4  379.57   30.77
  -1   3  -4  397.62   33.22
   1  -3   5  725.22   54.25
   1  -3   5  734.91   59.46
  -1  -3  -5  636.49   46.82
  -1  -3  -5  666.10   46.60
   1   3   5  692.50   49.94
   1   3   5  689.13   48.03
  -1   3  -5  810.18   60.30
  -1   3  -5  700.31   53.81
   1  -3   6    2.15   10.90
   1  -3   6   25.31    7.88
  -1  -3  -6   15.39    2.15
  -1  -3  -6   18.02    4.22
   1   3   6   22.89    7.05
   1   3   6   15.75    2.40
  -1   3  -6   26.19    9.80
  -1   3  -6   28.59    8.27
   1  -3   7  232.41   25.91
  -1   3  -7  283.97   26.85
   1  -3   8  315.21   32.80
   1  -3   8  374.59   31.25
  -1   3  -8  412.03   33.49
  -1   3  -8  388.19   35.02
   1  -3   9  259.60   23.79
  -1   3  -9  283.16   24.76
   1  -3  10  349.82   29.87
   1  -3  10  341.74   36.01
  -1   3 -10  387.25   36.05
  -1   3 -10  342.95   28.49
   1  -3  11  234.29   28.96
   1  -3  11  273.74   25.15
  -1   3 -11  299.86   31.28
   1  -3  12  165.88   25.56
   1  -3  12  180.43   19.86
  -1   3 -12  166.56   16.32
  -1   3 -12  165.88   22.34
   1  -3  13   31.43    9.07
   1  -3  13   34.46   16.53
  -1   3 -13    7.53   10.70
  -1   3 -13   35.09    7.63
   1  -3  14   21.22    8.17
   1  -3  14   36.61   13.80
  -1   3 -14   27.44    7.12
  -1   3 -14   28.09   13.71
   1  -3  15   57.20   15.78
   1  -3  15   55.64   11.19
  -1   3 -15   55.04   16.08
  -1   3 -15   71.34    9.70
   1  -3  16    6.94    6.70
   1  -3  16   11.93   10.67
  -1   3 -16    9.51   11.42
  -1   3 -16    5.88    5.51
  -1  -4  15   39.10   12.65
   1   4 -15   42.15   13.73
  -1  -4  14   33.42    8.82
  -1  -4  14    0.65   10.91
   1   4 -14   -3.23   10.20
   1   4 -14   13.53    5.99
  -1  -4  13   48.92   10.47
  -1  -4  13   51.19   18.81
   1   4 -13   48.38    8.27
   1   4 -13   49.44   12.13
  -1  -4  12    8.23    7.59
   1   4 -12   13.67   10.36
   1   4 -12   10.91    5.52
  -1  -4  11   99.44   14.21
  -1  -4  11   99.24   21.11
   1   4 -11  116.62   16.74
   1   4 -11  105.20   11.69
  -1  -4  10   64.04   11.00
  -1  -4  10   74.93   18.66
   1   4 -10   74.27   13.53
   1   4 -10   59.08    8.67
  -1  -4   9  221.90   27.91
  -1  -4   9  215.04   21.02
   1   4  -9  202.24   17.98
   1   4  -9  201.43   21.13
   1  -4  -8    6.54    2.04
   1  -4  -8    8.48    2.16
  -1  -4   8   -9.47   14.10
  -1  -4   8   13.48    6.99
   1   4  -8   14.00    5.52
   1   4  -8   12.03    7.99
  -1   4   8   10.39    4.43
  -1   4   8   13.56    2.21
   1  -4  -7   46.08    5.91
   1  -4  -7   39.91    5.94
  -1  -4   7   53.51   17.67
  -1  -4   7   43.65    8.85
   1   4  -7   44.57   10.46
   1   4  -7   47.80    7.56
  -1   4   7   41.03    4.86
  -1   4   7   32.38    8.45
   1  -4  -6   25.70    5.23
   1  -4  -6   28.09    6.91
  -1  -4   6   33.08   17.41
  -1  -4   6   45.28    9.61
   1   4  -6   35.65    7.09
   1   4  -6   50.72   12.12
  -1   4   6   17.48   12.84
  -1   4   6   30.81    5.02
   1  -4  -5  105.63   14.26
   1  -4  -5   75.30    9.22
  -1  -4   5  117.29   20.68
  -1  -4   5   91.64   12.55
   1   4  -5  122.06   15.94
   1   4  -5  101.20   11.22
  -1   4   5   86.94    9.95
  -1   4   5  134.62   21.29
   1  -4  -4   78.31    9.67
  -1  -4   4  134.64   20.86
   1   4  -4   97.96   14.11
  -1   4   4   87.17   10.36
   1  -4  -3  223.79   23.54
   1  -4  -3  240.76   20.72
  -1  -4   3  242.24   21.88
  -1  -4   3  300.13   30.65
   1   4  -3  237.66   22.57
   1   4  -3  243.18   20.41
  -1   4   3  282.63   23.50
  -1   4   3  224.60   22.66
   1  -4  -2   24.56    6.79
   1  -4  -2   21.88   11.27
  -1  -4   2   26.63   12.97
  -1  -4   2   25.17    7.77
   1   4  -2   26.19    9.36
   1   4  -2   32.77    6.33
  -1   4   2   33.45   10.91
  -1   4   2   26.44    7.01
  -1  -4   1  221.50   24.79
  -1  -4   1  216.11   19.77
   1   4  -1  202.51   19.75
   1   4  -1  192.41   16.56
  -1   4   1  206.28   18.99
  -1   4   1  202.65   22.42
   1  -4   0  409.87   37.55
   1  -4   0  382.40   31.21
  -1  -4   0  443.13   38.86
  -1  -4   0  363.55   29.45
   1   4   0  379.84   30.97
   1   4   0  380.38   29.15
  -1   4   0  457.67   36.23
   1  -4   1  135.33   19.91
   1  -4   1  147.71   15.70
  -1  -4  -1  155.11   19.47
  -1  -4  -1  149.06   14.35
   1   4   1  143.67   15.58
   1   4   1  134.92   12.29
  -1   4  -1  212.48   23.27
  -1   4  -1  177.20   17.68
   1  -4   2   77.73   16.51
   1  -4   2   53.75    9.57
  -1  -4  -2   52.15    7.76
  -1  -4  -2   43.96   10.32
   1   4   2   61.62    7.31
   1   4   2   61.20   10.03
  -1   4  -2   67.81   10.81
  -1   4  -2   64.90   14.26
   1  -4   3   25.00   12.72
   1  -4   3   16.20    7.96
  -1  -4  -3   31.28    6.04
   1   4   3   26.86    4.70
  -1   4  -3   22.96   12.10
  -1   4  -3   35.43    8.35
   1  -4   4  217.05   26.44
   1  -4   4  227.02   21.44
  -1  -4  -4  223.25   21.87
  -1  -4  -4  236.31   18.82
   1   4   4  272.79   24.13
   1   4   4  224.19   17.49
  -1   4  -4  295.15   29.37
  -1   4  -4  267.54   24.30
   1  -4   5  324.10   27.79
  -1  -4  -5  389.00   28.81
  -1  -4  -5  345.38   29.41
   1   4   5  371.22   27.24
   1   4   5  369.34   30.05
  -1   4  -5  406.77   33.65
   1  -4   6   88.29   18.20
   1  -4   6   59.33   10.18
  -1  -4  -6   87.37   11.66
  -1  -4  -6   74.16    7.08
   1   4   6   78.98    7.17
   1   4   6   61.12    9.44
  -1   4  -6   93.39   16.64
  -1   4  -6   68.85   10.34
   1  -4   7   59.58   18.90
   1  -4   7   67.65   11.07
  -1  -4  -7   64.25    7.31
  -1  -4  -7   62.68    5.46
   1   4   7   75.56    6.59
   1   4   7   60.28    9.90
  -1   4  -7   90.89   16.99
  -1   4  -7   76.21   10.99
   1  -4   8   94.24   13.11
   1  -4   8  105.04   21.29
  -1   4  -8  116.16   17.85
  -1   4  -8  119.49   13.90
   1  -4   9  150.00   17.28
   1  -4   9  156.73   25.34
  -1   4  -9  140.71   20.41
  -1   4  -9  167.63   17.26
   1  -4  10  158.21   25.96
   1  -4  10  176.66   18.97
  -1   4 -10  218.54   26.20
  -1   4 -10  187.16   18.29
   1  -4  11  329.22   30.16
   1  -4  11  317.37   37.59
  -1   4 -11  341.88   34.87
  -1   4 -11  333.12   27.54
   1  -4  12   11.60   16.88
   1  -4  12   10.69    8.69
  -1   4 -12   18.73   13.38
   1  -4  13   35.18   10.09
   1  -4  13   19.16   13.99
  -1   4 -13   23.86    7.23
  -1   4 -13   24.18   14.57
   1  -4  14   26.35   14.72
   1  -4  14   43.06    9.51
  -1   4 -14   68.15   10.38
  -1   4 -14   33.41   13.44
   1  -4  15   11.41    9.16
  -1   4 -15   11.90    9.05
  -1  -5  12   50.10   15.55
   1   5 -12   49.94   13.07
  -1  -5  11   98.86   13.84
  -1  -5  11   65.63   18.00
   1   5 -11   79.59   14.87
   1   5 -11   90.77   11.16
  -1  -5  10   77.14   12.14
  -1  -5  10   72.98   18.76
   1   5 -10   87.32   15.55
   1   5 -10   74.58    9.43
  -1  -5   9   47.23   18.53
  -1  -5   9   55.66   11.01
   1   5  -9   37.54    7.38
   1   5  -9   38.94   12.44
  -1  -5   8   62.17   11.53
  -1  -5   8   53.37   18.20
   1   5  -8   49.73    8.11
   1   5  -8   46.18   11.85
  -1   5   8   48.06    5.35
  -1   5   8   57.20   11.28
   1  -5  -7   74.88   10.60
  -1  -5   7   67.45   19.63
  -1  -5   7   52.98   10.87
   1   5  -7   71.51   13.09
   1   5  -7   73.76    9.90
  -1   5   7   76.52    7.69
  -1   5   7   52.10   12.77
   1  -5  -6   74.74   12.66
   1  -5  -6   70.02    9.73
  -1  -5   6   76.37   17.73
  -1  -5   6   54.98    9.62
   1   5  -6   74.77    9.74
   1   5  -6   47.69   11.75
  -1   5   6   76.32   20.28
  -1   5   6   72.43    8.25
   1  -5  -5   21.65   10.29
   1  -5  -5   36.88    7.95
  -1  -5   5   29.66   14.30
  -1  -5   5   29.19    8.99
   1   5  -5   25.87    6.29
   1   5  -5   29.57    9.92
  -1   5   5   11.50   21.79
  -1   5   5   27.31    5.58
   1  -5  -4   10.38    5.76
   1  -5  -4   18.30   12.13
  -1  -5   4   19.62   13.52
  -1  -5   4   10.33    6.44
   1   5  -4    8.22    5.31
   1   5  -4   13.43    8.59
  -1   5   4   -9.97   16.37
  -1   5   4   12.96    5.34
   1  -5  -3  421.72   39.53
   1  -5  -3  446.09   35.80
  -1  -5   3  504.80   40.26
  -1  -5   3  512.74   46.62
   1   5  -3  447.04   34.42
   1   5  -3  398.56   34.27
  -1   5   3  421.05   37.66
  -1   5   3  496.72   38.42
   1  -5  -2 1137.51   88.09
   1  -5  -2 1046.90   76.68
  -1  -5   2 1204.30   87.40
   1   5  -2 1116.24   79.89
  -1   5   2 1212.91   87.45
  -1   5   2 1078.40   82.10
   1  -5  -1  155.38   23.19
   1  -5  -1  163.19   17.32
  -1  -5   1  182.04   17.98
  -1  -5   1  178.41   24.03
   1   5  -1  151.74   14.33
   1   5  -1  176.12   19.56
  -1   5   1  180.16   17.79
  -1   5   1  171.54   22.47
   1  -5   0  121.01   14.78
   1  -5   0  132.23   21.21
  -1  -5   0   55.80   15.69
   1   5   0  109.78   14.89
  -1   5   0  103.72   13.14
   1  -5   1  281.01   25.49
  -1  -5  -1  363.55   36.06
  -1  -5  -1  289.49   24.72
   1   5   1  321.54   25.38
   1   5   1  330.83   29.70
  -1   5  -1  371.22   31.06
   1  -5   2  275.62   25.50
   1  -5   2  334.07   36.83
  -1  -5  -2  316.02   31.75
  -1  -5  -2  281.95   23.86
   1   5   2  271.31   25.77
   1   5   2  296.23   23.50
  -1   5  -2  318.58   27.67
  -1   5  -2  363.01   35.87
   1  -5   3   42.72    9.87
   1  -5   3   41.55   17.71
  -1  -5  -3   37.69    7.07
  -1  -5  -3   48.72   14.31
   1   5   3   49.25    6.48
   1   5   3   46.86   12.62
  -1   5  -3   31.24    9.27
  -1   5  -3   37.86   14.73
   1  -5   4  199.14   20.40
   1  -5   4  192.28   26.81
  -1  -5  -4  186.22   16.41
  -1  -5  -4  170.06   21.58
   1   5   4  193.49   16.09
   1   5   4  233.48   25.15
  -1   5  -4  266.06   28.81
  -1   5  -4  235.77   22.26
   1  -5   5    4.15   13.81
   1  -5   5   27.32    9.01
  -1  -5  -5   17.15    4.81
  -1  -5  -5   13.96    9.94
   1   5   5   39.02   11.42
   1   5   5   18.77    4.58
  -1   5  -5   12.52   11.89
  -1   5  -5   16.40    7.48
   1  -5   6   87.10   12.83
   1  -5   6   32.17   18.51
  -1  -5  -6   74.19   14.29
   1   5   6   70.39    7.42
   1   5   6   50.25   11.93
  -1   5  -6   83.46   11.98
  -1   5  -6   97.69   18.38
   1  -5   7   22.51   16.20
  -1  -5  -7   61.02   10.69
   1   5   7   52.57   13.84
   1   5   7   46.21    5.49
  -1   5  -7   43.10   15.34
   1  -5   8   19.20    9.23
   1   5   8   11.51    4.77
   1   5   8   13.65    2.75
  -1   5  -8    7.52    6.36
   1  -5   9   13.71   14.73
   1  -5   9   16.83    8.52
  -1   5  -9    9.86    6.80
  -1   5  -9   26.86   12.80
   1  -5  10   24.96   15.22
   1  -5  10   25.60    9.92
  -1   5 -10   25.21   13.61
  -1   5 -10   20.80    6.93
   1  -5  11   74.06   18.55
   1  -5  11   92.92   14.91
  -1   5 -11  128.97   14.00
  -1   5 -11   81.34   17.89
   1  -5  12   50.83   16.62
  -1   5 -12  105.50   19.35
  -1  -6   9   -2.77   11.28
   1   6  -9   13.99    9.57
  -1  -6   8   50.84   10.60
  -1  -6   8   37.34   15.12
   1   6  -8   63.10    9.37
   1   6  -8   47.63   12.68
   1  -6  -7   37.20   10.20
  -1  -6   7   62.95   11.28
  -1  -6   7   46.87   17.44
   1   6  -7   65.39    9.74
   1   6  -7   48.07   12.21
  -1   6   7   63.77    7.53
  -1   6   7   25.83   12.53
   1  -6  -6   78.22   14.81
  -1  -6   6   74.41   12.13
  -1  -6   6   74.62   18.58
   1   6  -6   92.37   11.29
   1   6  -6   71.73   14.11
  -1   6   6   65.86   20.47
  -1   6   6   67.66    8.20
   1  -6  -5   -1.18   10.57
   1  -6  -5    6.33    5.44
  -1  -6   5    1.71    7.14
  -1  -6   5    5.36   13.42
   1   6  -5    6.12    8.95
   1   6  -5    0.84    4.64
  -1   6   5    0.31    3.57
  -1   6   5   -5.98   17.40
   1  -6  -4   94.43   18.72
   1  -6  -4   76.59   12.20
  -1  -6   4   45.44   18.50
  -1  -6   4   90.50   13.83
  -1   6   4  106.13   22.70
   1  -6  -3   21.37    8.61
  -1  -6   3    3.59   14.33
   1   6  -3   16.28   10.16
  -1   6   3   18.96    5.80
   1  -6  -2  228.50   29.38
   1  -6  -2  208.17   21.53
  -1  -6   2  250.45   31.25
  -1  -6   2  188.10   19.55
   1   6  -2  205.47   18.20
   1   6  -2  216.25   23.85
  -1   6   2  205.20   18.72
  -1   6   2  212.61   25.49
   1  -6  -1  139.10   24.16
   1  -6  -1  186.08   19.85
  -1  -6   1  219.21   29.15
  -1  -6   1  182.72   18.90
   1   6  -1  246.55   26.92
   1   6  -1  179.48   16.31
  -1   6   1  172.48   16.66
  -1   6   1  161.04   22.61
   1  -6   0  109.59   22.65
   1  -6   0  125.44   16.29
  -1  -6   0  113.25   23.31
  -1  -6   0  109.25   13.53
   1   6   0  111.45   11.69
   1   6   0  154.17   21.03
  -1   6   0  126.11   19.73
  -1   6   0  126.55   13.59
   1  -6   1   37.70   16.93
   1  -6   1   32.19   10.67
  -1  -6  -1   24.30    7.77
  -1  -6  -1   52.28   17.36
   1   6   1   11.33   11.44
   1   6   1   24.06    5.88
  -1   6  -1   18.55    6.81
  -1   6  -1   16.14   13.75
   1  -6   2  171.81   27.13
   1  -6   2  160.63   19.13
  -1  -6  -2  153.36   15.83
  -1  -6  -2  168.44   26.14
   1   6   2  146.91   13.99
  -1   6  -2  157.40   16.31
  -1   6  -2  125.87   21.01
   1  -6   3   98.10   22.46
  -1  -6  -3  143.67   14.62
  -1  -6  -3  133.22   21.96
   1   6   3  176.25   22.43
   1   6   3  138.42   13.33
  -1   6  -3  137.75   20.98
   1  -6   4   57.93   11.74
  -1  -6  -4   45.26   14.12
  -1  -6  -4   48.51    8.10
   1   6   4   54.34    7.36
   1   6   4   57.64   14.27
  -1   6  -4   66.72   10.42
   1  -6   5   61.49   11.73
   1  -6   5   56.35   17.96
  -1  -6  -5   67.89   15.74
  -1  -6  -5   71.65    9.38
   1   6   5   43.13   12.79
   1   6   5   69.07    8.24
  -1   6  -5   76.63   10.70
  -1   6  -5   76.98   17.79
   1  -6   6    8.39   13.95
   1  -6   6    8.14    7.67
  -1  -6  -6   14.77   11.14
   1   6   6   22.35   13.49
   1   6   6    9.43    3.97
  -1   6  -6   13.71   12.46
  -1   6  -6   18.93    6.61
   1  -6   7   -0.57    6.95
   1  -6   7   -5.82   12.99
   1   6   7    2.11    3.04
  -1   6  -7    0.06   11.06
  -1   6  -7   -2.41    5.44
   1  -6   8   14.73   12.53
  -1   6  -8   28.02   14.45
  -1  -7   5   -0.92   13.30
   1   7  -5   -1.67   10.95
   1  -7  -4   22.72    7.69
   1  -7  -4   27.66   13.84
  -1  -7   4   -0.68   15.07
  -1  -7   4   23.28    9.13
   1   7  -4   34.12    7.55
   1   7  -4   18.90   12.80
  -1   7   4   33.06    6.58
  -1   7   4   20.64   15.48
   1  -7  -3   73.29   18.49
   1  -7  -3   72.72   12.17
  -1  -7   3   71.73   19.65
  -1  -7   3   64.04   11.70
   1   7  -3   90.86   18.26
   1   7  -3   70.74    9.63
  -1   7   3   80.95    9.90
  -1   7   3   71.75   20.25
   1  -7  -2   13.36   13.99
  -1  -7   2   29.65   15.31
  -1  -7   2   20.79    8.89
   1   7  -2   24.10   13.90
   1   7  -2   30.44    6.25
  -1   7   2   34.87   16.16
   1  -7  -1   36.22   17.56
   1  -7  -1   63.39   11.68
  -1  -7   1   57.04   18.73
  -1  -7   1   58.01   10.93
   1   7  -1   61.56    8.81
   1   7  -1   82.15   17.87
  -1   7   1   65.39    9.30
  -1   7   1   38.13   14.47
   1  -7   0   18.38   14.62
   1  -7   0   31.86    9.66
  -1  -7   0   14.88    7.45
   1   7   0   20.08    6.15
  -1   7   0   16.84   13.04
  -1   7   0   37.45    7.59
   1  -7   1   64.42   17.64
   1  -7   1   63.16   12.69
  -1  -7  -1   36.96   15.55
   1   7   1   65.72   16.51
  -1   7  -1   66.72    9.53
  -1   7  -1   48.58   15.98
   1  -7   2  183.52   26.50
   1  -7   2  245.33   25.39
  -1  -7  -2  210.05   19.91
  -1  -7  -2  177.73   25.72
   1   7   2  211.94   25.69
   1   7   2  209.11   18.62
  -1   7  -2  195.11   25.34
  -1   7  -2  210.73   19.28
   1  -7   3   23.81   14.72
   1  -7   3   16.36    8.89
  -1  -7  -3   10.67    5.55
  -1  -7  -3   21.88   14.61
   1   7   3   11.98   11.70
   1   7   3   11.52    5.01
  -1   7  -3   19.12   12.03
  -1   7  -3   26.05    7.34
   1  -7   4   11.86   15.46
   1   7   4   10.72   10.67
   1   7   4    6.79    4.11
  -1   7  -4   -3.43   11.58
   2   0 -17   55.34   12.92
  -2   0  17   43.92   13.75
  -2   0  17   57.16    8.01
   2   0 -16    1.03    3.99
   2   0 -16   -1.56    6.82
  -2   0  16    2.36    3.42
  -2   0  16   -3.45    9.71
   2   0 -15  171.27   15.15
   2   0 -15  147.98   16.84
  -2   0  15  157.53   22.81
  -2   0  15  168.98   14.96
   2   0 -14  114.74   11.14
   2   0 -14  143.94   15.90
  -2   0  14  202.11   26.11
  -2   0  14  126.14   12.13
   2   0 -13   61.22    7.26
   2   0 -13   67.08   10.36
  -2   0  13   42.62    8.94
  -2   0  13   52.27    6.80
   2   0 -12  324.24   24.94
   2   0 -12  371.76   30.17
  -2   0  12  266.06   22.81
  -2   0  12  331.37   25.70
   2   0 -11   20.66    5.68
   2   0 -11   21.96    4.33
  -2   0  11   20.52    4.65
  -2   0  11   27.23    7.12
   2   0 -10    6.78    3.26
  -2   0  10    1.72    3.04
   2   0  -9   10.38    4.27
   2   0  -9   12.23    3.46
  -2   0   9    6.93    4.47
  -2   0   9   12.40    3.49
   2   0  -8   13.44    4.67
  -2   0   8   24.34    4.65
   2   0  -7   -3.38    2.57
   2   0  -7   -2.68    3.32
  -2   0   7   -3.09    2.68
  -2   0   7    2.35    2.56
   2   0  -6 3321.78  228.37
   2   0  -6 3321.78  227.96
  -2   0   6 3630.12  249.10
  -2   0   6 3441.62  236.04
   2   0  -5 1937.59  133.67
   2   0  -5 1984.72  136.67
  -2   0   5 2056.09  141.65
  -2   0   5 2105.90  144.89
   2   0  -4  457.93   32.79
   2   0  -4  433.17   31.00
  -2   0   4  396.94   28.44
  -2   0   4  388.59   27.74
   2   0  -3  574.14   40.49
   2   0  -3  566.19   39.83
  -2   0   3  544.12   38.25
  -2   0   3  530.38   37.34
   2   0  -2   43.40    4.61
   2   0  -2   55.72    6.15
  -2   0   2   58.80    6.11
  -2   0   2   54.34    5.54
   2   0  -1 8648.47  590.57
  -2   0   1 9999.00  682.53
  -2   0   1 8407.46  574.41
   2   0   0 2703.74  185.54
  -2   0   0 2727.98  187.29
   2   0   1   26.59   10.41
   2   0   1   50.75    6.01
  -2   0  -1   41.47    6.23
  -2   0  -1   53.67    9.76
   2   0   2 4196.99  288.01
   2   0   2 4506.68  310.90
  -2   0  -2 4599.59  315.75
  -2   0  -2 3927.70  271.18
   2   0   3  264.85   20.82
   2   0   3  233.21   20.44
  -2   0  -3  244.66   20.74
  -2   0  -3  267.00   24.06
   2   0   4   82.45    9.55
   2   0   4   93.12   10.77
  -2   0  -4   87.10   13.81
  -2   0  -4   72.25   10.03
   2   0   5  170.73   15.28
   2   0   5  183.12   16.82
  -2   0  -5  176.39   19.67
  -2   0  -5  167.10   16.06
   2   0   6   18.37    7.47
   2   0   6    3.92    4.19
  -2   0  -6   21.60   11.75
  -2   0  -6    9.02    6.39
   2   0   7  371.90   28.46
   2   0   7  374.99   31.17
   2   0   8  129.58   15.69
  -2   0  -8  113.87   16.40
   2   0   9  185.54   16.60
   2   0   9  206.42   21.52
  -2   0  -9  203.59   17.57
  -2   0  -9  208.71   22.98
   2   0  10   53.70    7.72
   2   0  10   67.62   12.71
  -2   0 -10   56.43    7.77
   2   0  11   32.44    6.70
  -2   0 -11   43.05    6.44
  -2   0 -11   39.03   15.04
   2   0  12   15.22    5.90
   2   0  12    3.64   10.64
  -2   0 -12   26.47   14.14
  -2   0 -12   13.18    4.27
   2   0  13  478.27   42.19
   2   0  13  458.61   35.53
  -2   0 -13  438.96   32.83
  -2   0 -13  463.59   45.07
   2   0  14   49.70   13.48
   2   0  14   26.08    6.40
  -2   0 -14   33.31    5.15
  -2   0 -14   38.58   18.81
   2   0  15   44.18    7.71
   2   0  15   17.87   10.12
  -2   0 -15   45.27    6.19
  -2   0 -15   17.80   14.21
   2   0  16   18.46    9.60
   2   0  16   14.52    5.12
  -2   0 -16   15.67   13.53
  -2  -1  17   30.52    6.64
  -2  -1  17    9.16   10.22
   2   1 -17   22.86    6.01
   2   1 -17    9.92    8.30
  -2  -1  16   -0.10    4.49
  -2  -1  16   -3.52   10.81
   2   1 -16    0.76    3.60
   2   1 -16    7.31    6.76
  -2   1  16    3.62    8.31
  -2   1  16    2.56    3.34
   2  -1 -15   62.75   10.76
  -2  -1  15   63.02    9.07
   2   1 -15   60.87    8.21
  -2   1  15   54.41    7.03
  -2   1  15   39.56   10.35
   2  -1 -14   63.15    8.96
  -2  -1  14   80.13   18.11
   2   1 -14   71.53   12.57
  -2   1  14   73.84   12.46
   2  -1 -13  159.55   15.04
  -2  -1  13  152.15   14.61
  -2  -1  13  120.28   14.38
   2   1 -13  138.02   16.14
   2   1 -13  155.38   14.27
  -2   1  13  177.33   19.67
   2  -1 -12  194.70   16.91
   2  -1 -12  176.66   15.34
  -2  -1  12  201.43   17.80
  -2  -1  12  170.19   17.02
   2   1 -12  198.34   16.93
   2   1 -12  194.84   19.17
  -2   1  12  184.60   15.11
   2  -1 -11  451.89   33.99
   2  -1 -11  377.28   28.76
  -2  -1  11  338.24   28.41
  -2  -1  11  393.98   30.50
   2   1 -11  408.79   31.01
   2   1 -11  367.32   30.13
  -2   1  11  388.59   28.69
  -2   1  11  372.03   28.48
   2  -1 -10  267.68   20.63
   2  -1 -10  220.42   17.73
  -2  -1  10  260.94   21.45
  -2  -1  10  241.97   22.08
   2   1 -10  277.10   21.97
   2   1 -10  273.33   23.42
  -2   1  10  266.06   20.24
  -2   1  10  279.93   21.81
   2  -1  -9  182.99   14.84
   2  -1  -9  183.93   14.99
  -2  -1   9  207.22   19.24
  -2  -1   9  204.53   17.45
   2   1  -9  176.39   14.87
   2   1  -9  184.20   16.98
  -2   1   9  201.70   15.69
  -2   1   9  201.97   15.79
   2  -1  -8   29.29    4.22
   2  -1  -8   24.55    4.33
  -2  -1   8   20.96    6.02
  -2  -1   8   25.27    5.08
   2   1  -8   27.89    4.82
   2   1  -8   20.79    5.54
  -2   1   8   28.16    4.10
  -2   1   8   27.24    3.78
   2  -1  -7  242.91   19.13
   2  -1  -7  253.40   18.85
  -2  -1   7  252.20   19.98
   2   1  -7  256.90   19.94
   2  -1  -6  287.20   20.87
   2  -1  -6  295.42   23.81
  -2  -1   6  293.53   22.59
  -2  -1   6  337.97   25.70
   2   1  -6  306.46   23.11
   2   1  -6  319.39   25.03
  -2   1   6  298.11   21.56
  -2   1   6  267.14   19.70
   2  -1  -5  159.15   15.42
   2  -1  -5  122.28    9.61
  -2  -1   5  120.78   10.75
   2   1  -5  135.46   12.61
  -2   1   5  132.59   10.46
  -2   1   5  119.14    9.65
   2  -1  -4   46.53    9.04
   2  -1  -4   59.04    5.61
  -2  -1   4   54.49    6.27
  -2  -1   4   51.00    5.87
   2   1  -4   48.07    6.41
   2   1  -4   42.59    5.06
  -2   1   4   55.35    6.00
  -2   1   4   55.33    5.80
   2  -1  -3  802.37   58.49
   2  -1  -3  838.46   58.53
  -2  -1   3  813.28   57.25
  -2  -1   3  841.42   59.00
   2   1  -3  808.97   56.70
   2   1  -3  736.26   52.24
  -2   1   3  955.87   68.66
  -2   1   3  829.30   58.49
   2  -1  -2 1680.41  116.36
   2  -1  -2 1606.36  113.73
  -2  -1   2 1617.13  111.54
  -2  -1   2 1751.78  120.98
   2   1  -2 1473.05  102.04
   2   1  -2 1575.38  108.70
  -2   1   2 1311.88   93.04
  -2   1   2 1502.68  104.62
   2  -1  -1 3051.14  210.19
   2  -1  -1 2994.58  208.44
  -2  -1   1 3320.43  227.42
  -2  -1   1 3363.52  230.66
   2   1  -1 3118.46  213.96
   2   1  -1 2931.30  201.03
  -2   1   1 3164.24  219.88
  -2   1   1 3346.02  230.93
   2  -1   0 3810.55  263.77
   2  -1   0 4300.67  296.09
  -2  -1   0 4874.28  333.26
  -2  -1   0 4688.47  320.60
   2   1   0 4439.36  303.77
   2   1   0 4893.13  334.60
  -2   1   0 4388.20  304.04
  -2   1   0 4008.48  276.83
   2  -1   1 3135.96  217.19
   2  -1   1 3600.50  249.10
  -2  -1  -1 2950.15  201.97
  -2  -1  -1 2898.98  198.47
   2   1   1 3096.91  212.34
   2   1   1 3335.24  228.37
  -2   1  -1 3276.00  228.23
  -2   1  -1 3047.10  211.53
   2  -1   2 8138.15  558.65
   2  -1   2 8862.56  607.67
  -2  -1  -2 9269.20  632.85
  -2  -1  -2 8068.14  550.85
   2   1   2 8799.28  600.67
   2   1   2 8021.02  548.02
  -2   1  -2 7483.77  514.09
  -2   1  -2 7493.19  514.76
   2  -1   3 2425.02  170.19
   2  -1   3 2488.30  173.42
  -2  -1  -3 2493.69  170.87
  -2  -1  -3 2419.63  166.15
   2   1   3 2175.92  149.20
   2   1   3 2101.86  145.56
  -2   1  -3 2084.36  146.64
  -2   1  -3 2177.26  152.69
   2  -1   4  602.96   45.05
   2  -1   4  638.64   49.25
  -2  -1  -4  610.90   42.80
  -2  -1  -4  587.47   41.50
   2   1   4  709.73   51.79
   2   1   4  654.40   45.54
  -2   1  -4  649.41   50.20
  -2   1  -4  631.77   48.27
   2  -1   5  895.28   66.89
  -2  -1  -5 1042.99   73.24
  -2  -1  -5  943.76   66.85
   2   1   5  929.62   64.39
   2   1   5  873.73   61.76
  -2   1  -5  797.93   59.56
   2  -1   6   12.43    6.29
   2  -1   6   -4.41    8.59
  -2  -1  -6    9.29    5.99
  -2  -1  -6    3.54    4.52
  -2   1  -6   10.67    8.91
  -2   1  -6   23.60   10.32
   2  -1   7  159.42   15.22
  -2  -1  -7  141.79   14.04
   2   1   7  146.91   11.78
   2   1   7  171.54   14.10
  -2   1  -7  120.71   12.25
  -2   1  -7  150.54   17.88
   2  -1   8  208.71   23.35
   2  -1   8  224.19   19.62
  -2  -1  -8  186.76   17.01
  -2  -1  -8  207.90   16.16
   2   1   8  200.36   15.54
   2   1   8  226.35   17.68
  -2   1  -8  191.20   17.38
  -2   1  -8  196.86   20.74
   2  -1   9   22.82    6.61
   2  -1   9   28.57   12.05
  -2  -1  -9   25.04    3.87
  -2  -1  -9   22.24    7.60
   2   1   9   20.02    4.01
   2   1   9   26.78    4.67
  -2   1  -9   22.10   10.47
  -2   1  -9   19.79    6.64
   2  -1  10  149.33   15.16
   2  -1  10  154.57   20.74
  -2  -1 -10  126.67   14.78
  -2  -1 -10  176.52   13.88
   2   1  10  162.92   13.91
   2   1  10  150.54   12.61
  -2   1 -10  145.96   18.31
  -2   1 -10  180.29   17.14
   2  -1  11  171.67   16.87
   2  -1  11  180.83   23.08
  -2  -1 -11  173.69   18.14
  -2  -1 -11  180.16   13.81
   2   1  11  182.72   15.47
   2   1  11  174.64   14.11
  -2   1 -11  168.58   20.35
  -2   1 -11  181.91   17.22
   2  -1  12  225.54   20.82
  -2  -1 -12  175.58   18.59
  -2  -1 -12  222.71   16.80
   2   1  12  203.05   16.83
   2   1  12  205.34   16.01
  -2   1 -12  252.46   21.93
  -2   1 -12  191.74   22.89
   2  -1  13   46.37   16.17
   2  -1  13   53.60    9.37
  -2  -1 -13   55.03   10.77
   2   1  13   49.54    6.77
   2   1  13   65.24    6.97
  -2   1 -13   59.97    8.15
  -2   1 -13   37.00   14.02
   2  -1  14   -8.49   12.82
   2  -1  14    5.18    6.75
  -2  -1 -14    3.21    8.18
   2   1  14    5.24    3.64
   2   1  14    1.60    2.56
  -2   1 -14    2.62   11.50
  -2   1 -14    2.60    4.19
   2  -1  15  144.89   16.09
   2   1  15  150.81   12.30
  -2   1 -15  151.48   14.26
   2  -1  16   36.52    7.95
   2  -1  16   22.15   12.57
  -2   1 -16   35.39   17.92
  -2   1 -16   48.38    7.32
  -2  -2  17  103.06   18.22
  -2  -2  17  104.08   12.47
   2   2 -17  123.54   13.07
   2   2 -17   76.14   14.39
  -2  -2  16   24.80    6.91
  -2  -2  16   30.31   13.76
   2   2 -16   13.75    9.03
   2   2 -16   34.32    6.73
  -2  -2  15   40.95    8.10
  -2  -2  15   47.89   15.67
   2   2 -15   11.05    8.51
   2   2 -15   29.66    6.02
  -2  -2  14   21.06   15.86
  -2  -2  14   18.68    6.15
   2   2 -14   17.79    5.07
   2   2 -14   17.25    9.78
  -2  -2  13   61.97    9.37
  -2  -2  13  107.92   21.11
   2   2 -13   68.54   12.68
   2   2 -13   58.64    8.19
   2  -2 -12  161.30   14.33
   2  -2 -12  146.91   11.46
  -2  -2  12  170.19   16.27
   2   2 -12  165.75   15.01
   2  -2 -11  567.94   42.51
   2  -2 -11  527.02   37.37
   2   2 -11  511.26   40.83
   2   2 -11  493.89   37.23
  -2   2  11  538.19   38.97
   2  -2 -10  134.06   10.66
   2  -2 -10  151.08   15.30
  -2  -2  10  117.64   12.46
  -2  -2  10  138.69   15.62
   2   2 -10  140.85   15.44
   2   2 -10  144.89   13.59
  -2   2  10  151.22   11.81
  -2   2  10  160.23   13.88
   2  -2  -9  575.62   43.64
   2  -2  -9  512.88   36.33
  -2  -2   9  528.90   41.55
  -2  -2   9  477.46   36.57
   2   2  -9  518.94   38.66
   2   2  -9  513.42   40.17
  -2   2   9  513.82   37.74
  -2   2   9  453.77   31.84
   2  -2  -8   48.94   10.50
   2  -2  -8   34.85    3.77
  -2  -2   8   29.84    6.02
  -2  -2   8   29.51    7.54
   2   2  -8   37.46    7.70
   2   2  -8   23.00    5.22
  -2   2   8   32.75    3.59
  -2   2   8   32.95    6.72
   2  -2  -7  170.33   12.84
   2  -2  -7  208.98   19.69
  -2  -2   7  185.27   16.53
  -2  -2   7  195.24   18.41
   2   2  -7  155.11   15.30
   2   2  -7  178.41   15.17
  -2   2   7  205.34   17.81
  -2   2   7  165.08   12.55
   2  -2  -6   54.03   10.21
   2  -2  -6   62.79    5.93
  -2  -2   6   52.46    8.52
  -2  -2   6   58.67    7.45
   2   2  -6   50.92    8.33
   2   2  -6   61.78    7.20
  -2   2   6   60.12    9.34
  -2   2   6   57.41    6.15
  -2  -2   5   74.31    8.83
  -2  -2   5   75.26    9.56
   2   2  -5   71.48    9.22
  -2   2   5   76.88   10.66
  -2   2   5   79.27   11.56
   2  -2  -4   84.82   10.51
   2  -2  -4   66.07    7.36
  -2   2   4   76.04   11.35
  -2   2   4  101.22   11.76
   2  -2  -3  968.79   68.76
   2  -2  -3 1006.77   72.33
  -2  -2   3 1171.57   82.58
   2   2  -3 1065.20   75.78
   2   2  -3 1098.19   76.99
  -2   2   3  956.41   69.34
  -2   2   3 1026.16   75.65
   2  -2  -2  106.67   12.31
   2  -2  -2  119.57   13.48
  -2  -2   2  106.04    9.77
   2   2  -2   83.93    9.24
  -2   2   2   92.95   12.29
  -2   2   2  102.51   16.31
   2  -2  -1 1413.81  100.45
   2  -2  -1 1399.00  100.31
  -2  -2   1 1431.32   99.67
  -2  -2   1 1327.10   92.61
   2   2  -1 1460.94  101.27
   2   2  -1 1614.44  113.11
  -2   2   1 1155.15   83.54
  -2   2   1 1300.16   94.87
   2  -2   0 1240.25   90.05
   2  -2   0 1338.14   95.56
  -2  -2   0 1250.62   87.14
  -2  -2   0 1309.05   90.94
   2   2   0 1345.68   93.28
   2   2   0 1262.33   88.48
  -2   2   0 1147.34   83.41
  -2   2   0 1138.32   83.02
   2  -2   1   88.49   14.04
  -2  -2  -1  101.27    8.88
  -2  -2  -1   97.59    8.57
   2   2   1   98.89    8.32
   2   2   1   95.98    9.11
  -2   2  -1  102.32   13.80
   2  -2   2  946.99   70.84
  -2  -2  -2 1052.28   73.09
  -2  -2  -2 1009.86   70.10
   2   2   2 1048.92   73.26
   2   2   2  996.67   69.18
  -2   2  -2 1047.84   77.69
  -2   2  -2  989.93   73.01
   2  -2   3 1377.45   97.92
  -2  -2  -3 1384.18   95.48
  -2  -2  -3 1405.73   96.96
   2   2   3 1331.41   92.13
   2   2   3 1552.50  106.99
   2  -2   4   84.82   11.58
   2  -2   4   71.65   13.75
   2   2   4   77.75    7.07
   2   2   4   62.26    6.16
  -2   2  -4   83.86   13.65
   2  -2   5  323.70   30.17
   2  -2   5  391.15   31.45
  -2  -2  -5  322.08   23.12
  -2  -2  -5  314.67   22.23
   2   2   5  325.04   23.28
   2   2   5  324.37   25.13
  -2   2  -5  342.15   30.55
   2  -2   6  619.38   46.99
   2  -2   6  542.50   45.34
  -2  -2  -6  566.73   39.82
  -2  -2  -6  677.28   46.78
   2   2   6  576.97   40.48
   2   2   6  602.69   41.73
  -2   2  -6  481.10   37.15
  -2   2  -6  658.29   51.83
   2  -2   7   46.78   12.62
   2  -2   7   45.11    7.70
  -2   2  -7   53.37   12.04
  -2   2  -7   37.34    8.14
   2  -2   8   91.22   16.05
   2  -2   8  107.91   12.59
  -2   2  -8  117.24   16.53
  -2   2  -8  106.70   12.82
   2  -2   9   15.62   11.40
   2  -2   9   23.02    7.74
  -2   2  -9    8.99    8.90
  -2   2  -9   22.18    7.58
  -2   2 -10  369.07   33.65
   2  -2  11   88.24   12.15
   2  -2  11   87.90   17.53
  -2   2 -11   98.94   12.31
  -2   2 -11   95.08   17.52
   2  -2  12   54.53   15.38
   2  -2  12   46.32    9.79
  -2   2 -12   66.23    9.90
  -2   2 -12   61.84   14.97
   2  -2  13   52.22   10.27
   2  -2  13   80.60   18.10
  -2   2 -13   54.80   15.78
  -2   2 -13   58.61    8.76
   2  -2  14   92.96   19.86
   2  -2  14  132.90   16.01
  -2   2 -14  113.77   12.17
  -2   2 -14  127.04   23.50
   2  -2  15   -6.00   12.44
   2  -2  15    1.50    6.09
  -2   2 -15    1.72    4.36
  -2   2 -15    3.65   11.52
   2  -2  16   31.56   15.61
  -2   2 -16   27.24   14.29
  -2  -3  17    7.65    7.89
   2   3 -17   -4.97    7.56
  -2  -3  16   43.77    8.38
  -2  -3  16   28.17   12.93
   2   3 -16   27.89   10.62
   2   3 -16   48.22    8.44
  -2  -3  15   -2.17   12.78
  -2  -3  15    7.33    6.33
   2   3 -15   18.03    5.98
   2   3 -15   11.41    9.35
  -2  -3  14   71.48   17.17
  -2  -3  14   64.70   10.02
   2   3 -14   44.42   10.50
   2   3 -14   72.64    9.90
  -2  -3  13    4.40   16.06
  -2  -3  13    5.99    5.55
   2   3 -13   11.39    5.22
   2   3 -13   11.78    9.46
  -2  -3  12  192.41   27.17
  -2  -3  12  132.50   14.54
   2   3 -12  146.77   14.50
  -2  -3  11  269.97   25.31
  -2  -3  11  324.91   27.23
   2   3 -11  348.07   31.00
   2   3 -11  353.05   28.03
  -2  -3  10  389.00   31.56
   2   3 -10  372.70   29.31
   2   3 -10  386.17   33.00
   2  -3  -9  104.23    8.49
   2  -3  -9  108.80    8.26
  -2  -3   9  135.19   14.35
   2   3  -9  117.24   11.94
  -2   3   9   96.92    7.88
  -2   3   9  101.13    7.49
   2  -3  -8  449.60   32.77
   2  -3  -8  403.00   28.71
  -2  -3   8  405.70   33.76
  -2  -3   8  446.09   35.28
   2   3  -8  401.93   30.93
   2   3  -8  447.58   36.57
  -2   3   8  561.35   41.77
  -2   3   8  459.42   32.73
   2  -3  -7  232.54   18.50
   2  -3  -7  281.41   20.99
  -2  -3   7  276.43   24.88
  -2  -3   7  244.66   21.53
   2   3  -7  246.14   20.47
   2   3  -7  256.64   23.12
  -2   3   7  309.96   24.72
  -2   3   7  284.38   23.90
   2  -3  -6   39.43    5.53
   2  -3  -6   29.06    5.89
  -2  -3   6   48.02    8.37
  -2  -3   6   37.77    9.02
   2   3  -6   30.73    5.91
   2   3  -6   23.71    7.44
  -2   3   6   47.61   11.55
  -2   3   6   53.00   10.17
   2  -3  -5   57.93    7.96
   2  -3  -5   57.09    7.92
  -2  -3   5   70.10    9.51
  -2  -3   5   66.48   10.74
   2   3  -5   92.69   11.76
   2   3  -5   76.74    8.85
  -2   3   5   69.91   11.31
  -2   3   5   61.98   12.53
   2  -3  -4   34.91    8.25
   2  -3  -4   22.86    6.25
  -2  -3   4   26.40    7.70
  -2  -3   4   33.92    6.93
   2   3  -4   43.79    8.06
   2   3  -4   33.20    5.79
  -2   3   4   26.92    8.98
  -2   3   4   28.02   14.02
   2  -3  -3  382.40   32.72
  -2  -3   3  386.57   31.04
  -2  -3   3  355.87   28.30
   2   3  -3  360.45   28.95
   2   3  -3  369.07   27.99
  -2   3   3  338.78   33.03
   2  -3  -2 1397.65  102.05
   2  -3  -2 1188.14   84.82
  -2  -3   2 1245.50   88.19
  -2  -3   2 1434.01  101.85
   2   3  -2 1243.62   88.65
   2   3  -2 1185.17   83.33
  -2   3   2 1203.22   89.68
  -2   3   2 1365.33   99.22
   2  -3  -1  467.09   36.26
  -2  -3   1  466.55   34.90
  -2  -3   1  539.81   40.79
   2   3  -1  522.17   37.98
   2   3  -1  504.53   38.17
  -2   3   1  623.56   50.22
   2  -3   0  243.72   21.37
   2  -3   0  218.94   23.66
  -2  -3   0  203.86   17.13
   2   3   0  235.23   18.37
  -2   3   0  301.75   28.56
   2  -3   1  170.33   16.97
   2  -3   1  128.55   18.15
  -2  -3  -1  160.23   13.64
  -2  -3  -1  196.99   17.09
   2   3   1  152.15   13.83
   2   3   1  151.74   12.57
  -2   3  -1  136.67   17.83
  -2   3  -1  192.14   22.53
   2  -3   2 1294.51   93.03
   2  -3   2 1070.59   81.17
   2   3   2 1218.57   86.04
  -2   3  -2 1259.37   93.04
   2  -3   3  431.42   38.48
   2  -3   3  564.04   43.46
  -2  -3  -3  549.24   39.38
  -2  -3  -3  553.14   40.62
   2   3   3  534.56   39.32
   2   3   3  505.74   36.18
  -2   3  -3  588.95   47.32
   2  -3   4  485.14   42.67
   2  -3   4  628.81   48.16
  -2  -3  -4  522.03   38.08
  -2  -3  -4  593.26   42.05
   2   3   4  559.19   40.49
   2   3   4  612.25   43.32
  -2   3  -4  653.72   52.38
  -2   3  -4  495.51   38.81
   2  -3   5   14.61    8.02
   2  -3   5   14.02   11.28
  -2  -3  -5   18.70    3.63
  -2  -3  -5   19.63    2.98
   2   3   5   22.74    3.90
   2   3   5   20.47    4.91
  -2   3  -5    9.85    6.95
  -2   3  -5   26.90   11.51
   2  -3   6   21.76   11.60
   2  -3   6   48.59    9.73
  -2  -3  -6   33.39    3.65
  -2  -3  -6   30.87    5.18
   2   3   6   27.40    4.43
   2   3   6   35.53    7.39
  -2   3  -6   31.79    7.66
  -2   3  -6   41.43   12.57
   2  -3   7    4.09   12.68
  -2   3  -7   13.83   12.42
   2  -3   8  219.21   21.22
  -2   3  -8  190.66   19.36
   2  -3   9  127.99   21.49
   2  -3   9  107.76   13.92
  -2   3  -9  149.87   16.32
  -2   3  -9  139.37   20.57
   2  -3  10   79.32   12.10
   2  -3  10   91.66   19.46
  -2   3 -10   92.57   13.09
  -2   3 -10   60.01   14.50
  -2   3 -11   18.46   14.30
  -2   3 -11   50.09    9.57
   2  -3  12  160.23   25.53
   2  -3  12  184.87   19.94
  -2   3 -12  183.25   23.73
  -2   3 -12  172.89   17.45
   2  -3  13   28.92   14.15
  -2   3 -13   41.82   15.17
   2  -3  14   14.58    7.95
  -2   3 -14   32.38    7.83
   2  -3  15    9.54   14.08
   2  -3  15    7.78    7.58
  -2   3 -15   24.67    7.26
  -2   3 -15    9.02   13.18
   2  -3  16   -0.10    7.14
   2  -3  16   -5.94    7.59
  -2   3 -16   -4.49    8.50
  -2  -4  15   24.61   12.51
   2   4 -15   17.28    9.88
  -2  -4  14   92.77   13.00
  -2  -4  14  120.30   21.07
   2   4 -14  106.72   12.58
   2   4 -14   84.80   14.10
  -2  -4  13   35.71    9.95
  -2  -4  13   56.75   18.59
   2   4 -13   45.13    8.11
  -2  -4  12  106.44   22.31
  -2  -4  12  123.85   14.87
   2   4 -12  128.94   17.52
   2   4 -12  126.67   13.27
  -2  -4  11   29.91    8.39
  -2  -4  11   46.88   19.70
   2   4 -11   32.05    6.95
   2   4 -11   31.12   11.73
  -2  -4  10   73.48   21.56
  -2  -4  10   44.95    8.79
   2   4 -10   65.36   13.10
   2   4 -10   54.29    7.93
   2  -4  -9  111.84    8.83
  -2  -4   9  108.86   13.20
   2   4  -9  102.52   11.40
   2   4  -9  127.61   16.45
  -2   4   9  106.62    8.50
  -2   4   9  118.25    9.50
   2  -4  -8  259.06   20.51
   2  -4  -8  287.34   21.76
  -2  -4   8  228.37   22.31
  -2  -4   8  254.08   22.59
   2   4  -8  307.13   28.25
   2   4  -8  268.08   22.19
  -2   4   8  282.09   23.81
  -2   4   8  310.50   23.77
   2  -4  -7    1.57    3.50
   2  -4  -7    3.79    3.96
  -2  -4   7    7.05    6.18
  -2  -4   7    7.07    5.34
   2   4  -7    7.17    7.52
   2   4  -7    4.43    4.24
  -2   4   7    1.84    4.63
  -2   4   7   -8.83    9.53
   2  -4  -6   30.65    7.03
   2  -4  -6   17.09    5.75
  -2  -4   6   17.75    7.95
  -2  -4   6   12.91    6.77
   2   4  -6   15.08    8.87
   2   4  -6   26.61    6.13
  -2   4   6   23.48    6.10
  -2   4   6    3.18   10.70
   2  -4  -5   98.50   11.81
  -2  -4   5   66.15   10.66
  -2  -4   5   79.05   10.58
   2   4  -5   69.52   11.86
   2   4  -5   65.96    8.45
  -2   4   5   72.91    9.45
   2  -4  -4  295.96   27.93
   2  -4  -4  309.69   26.22
  -2  -4   4  256.90   23.31
   2   4  -4  310.90   27.36
  -2   4   4  296.90   33.39
  -2   4   4  225.00   19.43
   2  -4  -3   32.63    8.34
   2  -4  -3   47.34   12.27
  -2  -4   3   37.85    8.10
  -2  -4   3   24.28    7.67
   2   4  -3   37.93    6.51
   2   4  -3   13.31    7.84
  -2   4   3   16.00   16.05
  -2   4   3   33.78    7.18
   2  -4  -2  465.21   41.40
   2  -4  -2  449.87   35.80
  -2  -4   2  448.92   35.99
  -2  -4   2  419.84   33.02
   2   4  -2  470.86   37.51
   2   4  -2  443.13   33.53
  -2   4   2  355.33   28.91
  -2   4   2  445.83   40.60
   2  -4  -1  240.62   26.81
   2  -4  -1  235.77   22.31
  -2  -4   1  214.90   19.11
  -2  -4   1  223.11   20.47
   2   4  -1  258.25   22.80
   2   4  -1  231.19   19.00
  -2   4   1  206.28   23.63
  -2   4   1  208.71   19.89
   2   4   0  133.75   12.29
   2   4   0  147.98   15.52
  -2   4   0  187.97   18.20
   2  -4   1  256.64   23.91
   2  -4   1  204.13   25.25
  -2  -4  -1  220.83   19.78
  -2  -4  -1  246.82   20.29
   2   4   1  243.99   19.65
   2   4   1  253.13   22.30
  -2   4  -1  244.26   25.84
  -2   4  -1  244.26   22.14
   2  -4   2   67.70   15.23
   2  -4   2  105.78   13.52
  -2  -4  -2   86.48    9.20
  -2  -4  -2   69.57    9.12
   2   4   2   87.99   10.62
   2   4   2   88.09    8.86
  -2   4  -2   86.31   11.90
  -2   4  -2   75.12   15.96
   2  -4   3  127.39   19.51
  -2  -4  -3  185.81   15.73
   2   4   3  189.85   15.47
  -2   4  -3  188.37   23.15
   2  -4   4  119.48   14.85
   2  -4   4  120.43   20.05
  -2  -4  -4  116.32   10.73
  -2  -4  -4  159.96   18.45
   2   4   4  122.29   10.82
   2   4   4  136.81   13.71
  -2   4  -4  135.19   19.48
  -2   4  -4   91.63   12.36
   2  -4   5   66.58   11.45
   2  -4   5   58.81   16.27
  -2  -4  -5   66.77    6.97
  -2  -4  -5   61.56   10.62
   2   4   5   50.55    5.90
   2   4   5   58.80    8.40
  -2   4  -5   52.90   10.60
  -2   4  -5   52.82   15.98
   2  -4   6    6.70   13.65
   2  -4   6    9.74    6.84
  -2  -4  -6    4.46    2.23
  -2  -4  -6   -5.48    6.56
   2   4   6    6.04    3.06
   2   4   6   -1.29    5.85
  -2   4  -6   14.95   14.12
  -2   4  -6    8.64    5.93
   2  -4   7  167.36   18.10
   2  -4   7  136.13   22.89
  -2  -4  -7  180.70   15.92
  -2  -4  -7  177.73   13.52
   2   4   7  156.46   14.14
   2   4   7  141.12   11.76
  -2   4  -7  189.45   19.12
  -2   4  -7  185.41   23.59
   2  -4   8  114.67   14.96
   2  -4   8  109.16   21.27
  -2   4  -8  150.54   17.59
  -2   4  -8  133.88   20.82
   2  -4   9   73.77   19.98
   2  -4   9   80.16   12.46
  -2   4  -9   75.23   18.11
  -2   4  -9   87.76   12.74
   2  -4  10   56.85   18.54
  -2   4 -10   84.84   19.09
   2  -4  11  314.00   29.02
  -2   4 -11  319.79   27.76
  -2   4 -12  138.83   15.74
  -2   4 -12  116.78   21.10
   2  -4  13  113.87   22.10
   2  -4  13  106.09   14.89
  -2   4 -13  106.66   13.16
  -2   4 -13  113.93   19.71
   2  -4  14   69.02   17.23
   2  -4  14   52.98   11.59
  -2   4 -14   50.75   16.53
  -2   4 -14   59.84   10.07
  -2  -5  12   68.74   16.16
   2   5 -12   46.49   11.64
  -2  -5  11    8.75   14.06
  -2  -5  11   -2.33    6.59
   2   5 -11    4.98    5.15
   2   5 -11    7.93    8.90
  -2  -5  10   82.80   12.15
  -2  -5  10   99.56   21.31
   2   5 -10   96.42   10.87
   2   5 -10   87.67   14.49
  -2  -5   9  229.17   22.02
  -2  -5   9  297.71   35.29
   2   5  -9  224.46   19.79
   2   5  -9  214.36   22.76
  -2   5   9  226.21   17.18
  -2   5   9  206.28   17.33
  -2  -5   8   29.74    8.96
  -2  -5   8   37.96   18.59
   2   5  -8   32.19   10.47
   2   5  -8   37.62    7.09
  -2   5   8   31.05   11.33
  -2   5   8   28.24    4.90
   2  -5  -7    5.38    6.12
   2  -5  -7    6.63    5.04
  -2  -5   7   18.55   17.32
   2   5  -7    2.65    9.03
  -2   5   7   12.53   12.92
  -2   5   7    8.37    4.90
   2  -5  -6   13.05    6.16
   2  -5  -6    4.32    7.85
  -2  -5   6   19.13   15.39
  -2  -5   6    9.20    7.30
   2   5  -6   17.01   10.14
   2   5  -6   14.56    5.58
  -2   5   6   15.23   15.63
  -2   5   6    6.59    5.61
   2  -5  -5   93.51   15.11
   2  -5  -5  104.64   12.60
  -2  -5   5  152.01   25.09
  -2  -5   5   73.02   10.59
   2   5  -5   93.16   10.51
   2   5  -5  107.89   15.01
  -2   5   5   96.61   25.65
  -2   5   5   97.45   12.34
   2  -5  -4   17.54   12.06
   2  -5  -4   12.38    6.84
  -2  -5   4   36.09   17.28
  -2  -5   4   19.81    7.23
   2   5  -4    3.25    8.01
   2   5  -4    4.68    4.80
  -2   5   4   25.03   18.58
  -2   5   4    9.63    6.61
   2  -5  -3    6.74    6.18
   2  -5  -3    9.05   11.11
  -2  -5   3   43.45   17.83
  -2  -5   3   23.17    7.38
   2   5  -3   32.91    9.92
   2   5  -3   10.93    4.49
  -2   5   3   17.52   16.12
  -2   5   3    5.97    6.15
   2  -5  -2   14.76   13.69
   2  -5  -2    6.94    6.72
  -2  -5   2    8.21    6.31
   2   5  -2   19.27    9.58
   2   5  -2   21.36    5.61
  -2   5   2    2.84   14.14
  -2   5   2   16.04    7.11
   2  -5  -1  253.13   29.84
  -2  -5   1  396.27   39.09
  -2  -5   1  267.81   22.88
   2   5  -1  254.21   21.17
  -2   5   1  239.27   26.71
   2  -5   0  351.30   30.30
  -2  -5   0  427.51   40.83
   2   5   0  338.78   29.74
  -2   5   0  302.29   26.84
  -2   5   0  330.16   33.41
  -2  -5  -1   43.83   15.32
  -2  -5  -1   29.87    6.40
   2   5   1   30.50    9.25
   2   5   1   27.31    5.69
  -2   5  -1   21.96    8.18
  -2   5  -1   31.55   14.52
   2  -5   2  194.84   27.04
   2  -5   2  181.64   19.44
  -2  -5  -2  176.93   16.12
  -2  -5  -2  191.20   23.31
   2   5   2  158.88   17.01
   2   5   2  175.85   15.39
  -2   5  -2  175.58   23.31
  -2   5  -2  211.80   21.30
   2  -5   3   86.96   13.35
   2  -5   3   69.24   17.69
  -2  -5  -3   86.11   15.05
  -2  -5  -3   68.31    8.49
   2   5   3   82.93    8.76
   2   5   3   79.73   12.41
  -2   5  -3   86.42   17.57
  -2   5  -3   83.94   12.83
   2  -5   4   85.93   13.49
   2  -5   4   70.74   18.20
  -2  -5  -4   95.12   15.71
  -2  -5  -4   93.58   10.14
   2   5   4   79.19   13.96
   2   5   4   92.13    9.26
  -2   5  -4  122.03   15.59
  -2   5  -4  107.21   18.82
   2  -5   5  112.18   21.15
   2  -5   5   98.21   13.91
  -2  -5  -5  138.42   12.87
  -2  -5  -5   77.81   15.16
   2   5   5   99.49    9.65
   2   5   5  131.43   16.84
  -2   5  -5  149.20   23.16
  -2   5  -5  129.22   16.41
   2  -5   6   41.59   17.76
   2  -5   6   29.64    9.83
  -2  -5  -6   54.01   12.02
   2   5   6   38.02    5.49
   2   5   6   41.01   10.55
  -2   5  -6   43.10    9.76
  -2   5  -6   56.01   15.81
   2  -5   7  125.95   24.75
   2  -5   7  104.16   15.43
  -2  -5  -7  142.19   17.09
   2   5   7  115.44   10.37
   2   5   7  134.17   16.08
  -2   5  -7  154.44   17.23
  -2   5  -7  137.61   22.43
   2  -5   8   22.31   15.17
   2  -5   8   11.31    8.12
  -2   5  -8   -6.92   12.92
  -2   5  -8   30.61    8.00
   2  -5   9   45.08   17.46
   2  -5   9   45.38   11.18
  -2   5  -9   41.42    8.26
  -2   5  -9   40.19   16.20
   2  -5  10    8.09   13.25
   2  -5  10    9.18    7.83
  -2   5 -10   14.39   12.86
  -2   5 -10   11.88    6.90
   2  -5  11   21.05    9.51
   2  -5  11   12.77   13.72
  -2   5 -11   35.16   15.46
  -2   5 -11   21.46    6.86
  -2  -6   9   18.49   13.32
   2   6  -9   18.86    9.96
  -2  -6   8   27.15   13.67
  -2  -6   8   24.82    8.51
   2   6  -8   38.13   11.05
   2   6  -8   24.76    7.01
   2  -6  -7   23.82    8.83
  -2  -6   7    5.02   14.19
  -2  -6   7   20.28    6.97
   2   6  -7   21.89    9.90
   2   6  -7   40.88    7.77
  -2   6   7   22.38    5.51
  -2   6   7   20.35   14.76
   2  -6  -6   33.62   10.87
   2  -6  -6   29.58    8.26
  -2  -6   6   32.87   15.48
  -2  -6   6   43.71    9.18
   2   6  -6   50.10    8.44
   2   6  -6   26.31   10.06
  -2   6   6   51.41    7.53
  -2   6   6   24.67   17.14
   2  -6  -5  143.27   20.04
  -2  -6   5  134.30   15.42
  -2  -6   5  126.05   22.61
   2   6  -5  141.52   14.26
   2   6  -5  118.21   16.23
  -2   6   5  138.56   27.27
   2  -6  -4   78.41   11.61
  -2  -6   4   89.06   12.69
  -2  -6   4   93.10   19.47
   2   6  -4   62.95   12.87
   2   6  -4   82.26   10.08
  -2   6   4   93.94   11.82
   2  -6  -3   -3.59   12.16
   2  -6  -3   -2.10    6.77
  -2  -6   3   35.36   14.85
   2   6  -3   27.01   10.86
  -2   6   3  -16.70   17.29
  -2   6   3    4.57    5.41
   2  -6  -2   17.29   15.09
   2  -6  -2   26.28    8.77
  -2  -6   2   50.05   18.08
  -2  -6   2   35.48    8.65
   2   6  -2   42.87    7.03
   2   6  -2   71.01   14.15
  -2   6   2   34.09    8.14
  -2   6   2   25.92   17.67
   2  -6  -1   79.99   20.95
   2  -6  -1   65.34   12.13
  -2  -6   1   97.12   19.34
  -2  -6   1  106.45   13.11
   2   6  -1  105.78   15.70
   2   6  -1  128.61   12.86
  -2   6   1  111.18   20.44
  -2   6   1  122.44   14.39
   2  -6   0   63.88   12.32
   2  -6   0   60.91   19.42
  -2  -6   0   58.03    9.13
  -2  -6   0   63.19   17.67
   2   6   0   59.20    8.29
   2   6   0   71.43   13.39
  -2   6   0   56.42    9.92
  -2   6   0   67.24   16.75
   2  -6   1   88.42   14.53
   2  -6   1  114.14   24.05
  -2  -6  -1  122.63   21.36
  -2  -6  -1  134.34   14.14
   2   6   1   99.42   15.71
   2   6   1  130.10   13.08
  -2   6  -1  110.43   19.30
  -2   6  -1  133.52   15.59
   2  -6   2  117.74   22.92
  -2  -6  -2  112.16   20.87
  -2  -6  -2   99.06   11.71
   2   6   2  119.91   12.32
  -2   6  -2  115.60   19.77
   2  -6   3   41.24   19.13
   2  -6   3   26.18   10.60
  -2  -6  -3   44.85    7.98
  -2  -6  -3   28.40   13.88
   2   6   3   31.33    5.80
   2   6   3   48.22   13.09
   2  -6   4  -28.21   16.25
   2  -6   4    0.68    7.18
  -2  -6  -4   -1.00   12.28
  -2  -6  -4   -2.73    4.04
   2   6   4   -1.52   10.98
   2   6   4    2.29    3.19
  -2   6  -4   -3.64   11.26
  -2   6  -4   -2.77    6.51
   2  -6   5    6.64    7.79
   2  -6   5   11.47   14.27
  -2  -6  -5    8.70   10.77
   2   6   5   16.20    4.56
   2   6   5    1.71    9.88
  -2   6  -5   52.45   15.63
  -2   6  -5   20.47    8.09
   2  -6   6   15.66   14.60
   2  -6   6   33.00    9.79
  -2  -6  -6   28.02   12.57
   2   6   6   27.28    5.21
   2   6   6   34.39   10.13
  -2   6  -6   10.40   12.82
  -2   6  -6   36.58   10.03
   2  -6   7   72.60   19.32
   2  -6   7   96.17   14.29
  -2   6  -7  126.36   15.43
  -2   6  -7   94.74   18.34
   2  -6   8   23.13   13.86
  -2   6  -8    8.96   12.84
  -2  -7   5    8.45   11.97
   2   7  -5   10.38    8.61
   2  -7  -4   15.46   12.46
   2  -7  -4   22.98    8.34
  -2  -7   4  -11.96   12.73
  -2  -7   4    6.40    7.67
   2   7  -4   15.09    9.19
   2   7  -4   14.91    5.96
  -2   7   4   22.19    6.35
  -2   7   4   12.55   15.88
   2  -7  -3   39.69   15.28
   2  -7  -3   36.88   10.45
  -2  -7   3   34.15   16.82
  -2  -7   3   44.65    9.19
   2   7  -3   53.42   13.71
   2   7  -3   41.81    7.91
  -2   7   3   35.92   17.67
  -2   7   3   55.34    8.97
   2  -7  -2   39.59   10.64
   2  -7  -2   21.54   14.76
  -2  -7   2   42.28    9.43
  -2  -7   2   50.86   16.24
   2   7  -2   48.85   14.06
   2   7  -2   49.23    8.00
  -2   7   2   52.00    8.66
  -2   7   2   58.80   21.40
   2  -7  -1   36.91   10.63
   2  -7  -1   37.82   16.48
  -2  -7   1   34.04    8.24
  -2  -7   1   43.26   15.24
   2   7  -1   24.22   12.61
   2   7  -1   41.74    7.60
  -2   7   1   36.38    7.61
   2  -7   0   -0.97    8.33
   2  -7   0   16.40   16.20
  -2  -7   0   -2.41    5.12
   2   7   0    9.86    5.26
  -2   7   0    3.41   16.56
  -2   7   0    7.81    5.57
   2  -7   1   65.63   18.66
   2  -7   1   65.09   13.45
  -2  -7  -1   35.80    9.09
  -2  -7  -1   36.72   15.30
   2   7   1   40.46   13.75
  -2   7  -1   36.61   14.38
  -2   7  -1   44.34    8.48
   2  -7   2   85.57   21.84
   2  -7   2   69.32   14.25
  -2  -7  -2   64.07   10.08
  -2  -7  -2   85.37   20.63
   2   7   2   92.02   10.63
   2   7   2  131.50   20.32
  -2   7  -2   81.03   11.22
  -2   7  -2   86.57   18.03
   2  -7   3   23.54   16.98
   2  -7   3    0.85    7.68
  -2  -7  -3    9.93   12.26
  -2  -7  -3    9.02    5.35
   2   7   3    6.95    3.95
   2   7   3   -3.51   10.57
  -2   7  -3    7.19    5.94
  -2   7  -3    2.86   12.09
   2  -7   4   36.38   15.12
  -2   7  -4   24.59   12.52
   3   0 -17   -0.80    6.06
  -3   0  17   11.29   10.46
   3   0 -16   99.71   11.52
   3   0 -16  113.07   14.54
  -3   0  16  116.15   11.86
  -3   0  16  140.17   22.28
   3   0 -15   41.08    6.95
   3   0 -15   40.31    9.33
  -3   0  15   37.96    6.14
  -3   0  15   28.22    7.45
   3   0 -14  217.19   20.76
   3   0 -14  191.87   17.07
  -3   0  14  170.46   17.73
  -3   0  14  191.47   16.64
   3   0 -13   80.96    9.24
   3   0 -13   79.98   10.71
  -3   0  13   77.32    8.54
  -3   0  13  109.69   14.07
   3   0 -12   35.72    5.86
   3   0 -12   33.74    7.14
  -3   0  12   36.93    7.94
  -3   0  12   37.45    5.71
   3   0 -11   13.46    4.32
   3   0 -11   10.33    5.02
  -3   0  11   11.27    5.24
  -3   0  11    4.72    3.30
   3   0 -10    5.09    3.94
   3   0 -10    1.61    3.35
  -3   0  10    4.12    3.58
  -3   0  10    0.57    2.68
   3   0  -9  451.62   33.29
  -3   0   9  422.12   31.35
   3   0  -8  996.26   70.27
   3   0  -8  980.37   69.73
  -3   0   8 1005.82   70.89
  -3   0   8 1027.37   72.29
   3   0  -7    5.59    3.27
  -3   0   7    3.05    2.69
   3   0  -6  190.12   15.30
  -3   0   6  195.64   15.30
   3   0  -5  259.87   20.05
   3   0  -5  242.51   18.70
  -3   0   5  234.43   17.85
  -3   0   5  235.91   17.96
   3   0  -4 2182.65  150.95
   3   0  -4 1918.74  132.51
  -3   0   4 2006.26  138.56
  -3   0   4 1886.42  130.17
   3   0  -3 3877.88  266.20
   3   0  -3 3985.60  273.06
  -3   0   3 4252.20  291.51
  -3   0   3 4035.42  276.70
   3   0  -2 2666.04  183.25
   3   0  -2 2377.89  164.40
  -3   0   2 2779.14  191.33
  -3   0   2 2857.24  196.59
   3   0  -1   20.01    4.12
  -3   0   1   26.84    5.10
   3   0   0  451.35   32.57
   3   0   0  492.68   39.64
  -3   0   0  473.56   34.59
  -3   0   0  464.80   36.09
   3   0   1 2442.53  168.44
   3   0   1 2162.46  152.15
  -3   0  -1 2466.77  172.21
  -3   0  -1 2636.42  182.18
   3   0   2    6.67    4.43
   3   0   2    2.55   10.93
  -3   0  -2    3.15    9.08
  -3   0  -2   -2.83    5.89
   3   0   3 1049.86   77.92
   3   0   3  950.22   67.39
  -3   0  -3 1068.84   76.75
  -3   0  -3  892.85   66.30
   3   0   4   99.60   13.94
   3   0   4  112.46   11.16
  -3   0  -4  114.06   15.70
  -3   0  -4  139.50   15.93
   3   0   5  137.61   14.80
   3   0   5  126.17   12.44
  -3   0  -5  173.69   20.21
  -3   0  -5  141.12   15.51
   3   0   6   22.12    7.71
   3   0   6   14.74    6.31
  -3   0  -6   14.22    8.25
  -3   0  -6   13.40   11.04
  -3   0  -7  866.73   67.74
   3   0   8   93.72   10.56
   3   0   8  115.89   14.43
  -3   0  -8  115.38   19.19
  -3   0  -8  143.40   17.41
   3   0   9   49.81    8.07
  -3   0  -9   35.09    6.51
   3   0  10   43.80   11.28
   3   0  10   25.44    6.58
  -3   0 -10   36.71    6.54
  -3   0 -10   38.85   16.28
   3   0  11   70.73   12.99
   3   0  11   32.96    7.11
  -3   0 -11   51.30    8.01
   3   0  12  177.60   20.98
   3   0  12  200.09   18.24
  -3   0 -12  232.81   20.76
  -3   0 -12  157.94   24.68
   3   0  13  201.16   18.50
   3   0  13  171.54   19.98
  -3   0 -13  190.93   16.84
  -3   0 -13  196.86   27.80
   3   0  14    4.11    5.55
   3   0  14   -1.61    7.15
  -3   0 -14  -19.13   13.41
  -3   0 -14    3.72    3.64
   3   0  15   -1.21    6.49
   3   0  15    1.66    4.90
  -3   0 -15    3.66   15.52
  -3  -1  18   29.97   10.41
  -3  -1  17   79.12    9.98
  -3  -1  17   65.88   14.96
   3   1 -17   80.41    9.99
   3   1 -17   72.63   12.43
   3  -1 -16   34.19    7.82
  -3  -1  16   47.42    7.97
  -3  -1  16   53.74   17.02
   3   1 -16   48.30    7.15
   3   1 -16   60.08   11.55
  -3   1  16   32.61   10.70
  -3   1  16   49.11    7.34
   3  -1 -15   18.22    7.27
  -3  -1  15   11.38    6.77
  -3  -1  15   32.53    6.87
   3   1 -15   34.34   10.06
   3   1 -15   26.73    5.82
  -3   1  15   34.83   12.45
  -3   1  15   14.50    4.90
   3  -1 -14  111.79   12.58
   3  -1 -14  120.23   13.30
  -3  -1  14  127.61   13.23
  -3  -1  14  108.77   13.71
   3   1 -14  116.39   15.22
   3   1 -14  124.51   12.52
  -3   1  14  116.96   11.52
   3  -1 -13   28.28    7.05
  -3  -1  13   23.94    8.55
   3   1 -13   25.31    7.30
  -3   1  13   33.69    5.68
   3  -1 -12   26.22    5.37
   3  -1 -12   22.23    5.98
  -3  -1  12   16.78    5.42
  -3  -1  12   10.12    6.20
   3   1 -12   24.44    5.24
   3   1 -12    9.12    6.01
  -3   1  12   26.82    5.17
  -3   1  12   27.72    5.96
   3  -1 -11    6.62    5.12
   3  -1 -11   13.57    4.46
  -3  -1  11    8.06    4.23
  -3  -1  11   14.46    6.71
   3   1 -11   10.66    5.32
   3   1 -11   18.95    4.96
  -3   1  11   16.88    4.24
  -3   1  11    8.73    3.73
   3  -1 -10  220.56   18.10
   3   1 -10  203.45   17.05
   3   1 -10  202.11   18.62
  -3   1  10  222.85   17.46
   3  -1  -9   51.84    7.74
   3  -1  -9   59.11    6.63
  -3  -1   9   46.67    6.57
  -3  -1   9   65.14    8.62
   3   1  -9   66.89    7.80
   3   1  -9   50.61    8.10
  -3   1   9   47.87    5.85
  -3   1   9   52.12    5.87
   3  -1  -8  223.52   18.93
   3  -1  -8  304.31   22.88
  -3  -1   8  281.55   22.22
  -3  -1   8  294.61   23.29
   3   1  -8  298.25   22.97
   3   1  -8  305.65   24.80
  -3   1   8  286.80   21.37
  -3   1   8  289.76   22.08
  -3  -1   7  581.68   42.24
  -3  -1   7  583.03   42.54
   3   1  -7  628.00   46.44
   3   1  -7  596.09   43.21
  -3   1   7  604.17   43.30
  -3   1   7  611.44   43.44
   3  -1  -6 1094.56   76.40
   3  -1  -6 1155.42   83.29
  -3  -1   6 1101.15   77.73
   3   1  -6 1057.53   74.42
  -3   1   6 1044.88   72.94
  -3   1   6 1045.55   73.29
   3  -1  -5   61.48    5.92
  -3  -1   5   79.32    8.16
  -3  -1   5   82.05    8.03
   3   1  -5   66.92    7.11
   3   1  -5   72.80    8.07
  -3   1   5   84.51    8.11
  -3   1   5   71.01    7.39
   3  -1  -4   35.26    4.68
   3  -1  -4   45.96   10.80
  -3  -1   4   35.80    5.02
   3   1  -4   28.91    4.72
  -3   1   4   37.65    5.58
  -3   1   4   44.58    6.20
   3  -1  -3 1401.69  100.65
   3  -1  -3 1416.50   98.35
  -3  -1   3 1575.38  109.17
  -3  -1   3 1467.66  102.21
   3   1  -3 1384.18   96.31
   3   1  -3 1499.98  104.42
  -3   1   3 1648.10  116.18
  -3   1   3 1673.68  116.73
   3  -1  -2   67.28   13.35
   3  -1  -2   67.88    7.66
  -3   1   2   61.68    8.44
   3  -1  -1 1902.58  132.39
   3  -1  -1 1871.61  133.95
  -3  -1   1 1844.69  127.27
  -3  -1   1 2252.67  155.11
   3   1  -1 1949.71  134.60
  -3   1   1 1689.84  118.47
  -3   1   1 1718.12  122.41
   3  -1   0 2769.72  195.24
   3  -1   0 2666.04  184.87
  -3  -1   0 2437.14  167.50
  -3  -1   0 2800.69  192.41
   3   1   0 2679.50  184.47
   3   1   0 2828.97  194.30
  -3   1   0 2539.47  179.08
  -3   1   0 2828.97  196.86
   3  -1   1 3315.05  229.44
   3  -1   1 3219.45  225.13
  -3  -1  -1 3274.66  224.60
  -3  -1  -1 3352.75  229.98
   3   1   1 2777.79  191.20
   3   1   1 3200.59  219.48
  -3   1  -1 3495.47  244.93
  -3   1  -1 3425.46  238.20
   3  -1   2  406.77   33.90
   3  -1   2  524.32   40.69
  -3  -1  -2  517.72   37.06
  -3  -1  -2  437.75   31.55
   3   1   2  533.08   40.73
   3   1   2  440.84   31.44
  -3   1  -2  469.11   38.74
  -3   1  -2  491.87   42.82
   3  -1   3  505.74   40.10
  -3  -1  -3  444.88   32.34
  -3  -1  -3  508.70   36.49
   3   1   3  458.07   35.82
   3   1   3  508.03   36.06
  -3   1  -3  533.75   45.43
   3  -1   4  143.81   16.51
   3  -1   4  116.08   15.61
  -3  -1  -4   88.53    8.43
  -3  -1  -4  103.44    9.82
   3   1   4  121.85   14.14
   3   1   4  116.19    9.59
  -3   1  -4  114.29   18.89
  -3   1  -4  120.03   15.93
   3  -1   5  589.62   45.43
  -3  -1  -5  454.04   33.69
  -3  -1  -5  571.44   42.70
   3   1   5  587.87   41.70
   3   1   5  516.51   40.87
  -3   1  -5  486.62   40.21
   3  -1   6   49.27   12.27
   3  -1   6   46.57    8.45
  -3  -1  -6   70.60   11.46
  -3  -1  -6   56.03    9.54
   3   1   6   46.13    5.45
   3   1   6   80.16   10.92
  -3   1  -6   47.07   14.78
  -3   1  -6   70.84   13.49
   3  -1   7  231.87   24.21
   3  -1   7  196.72   18.16
  -3  -1  -7  216.38   19.75
  -3  -1  -7  211.00   19.11
   3   1   7  240.76   20.48
   3   1   7  204.94   15.96
  -3   1  -7  285.99   27.60
  -3   1  -7  204.13   24.01
   3  -1   8  347.80   33.07
   3  -1   8  376.21   30.69
  -3  -1  -8  399.77   32.54
  -3  -1  -8  398.56   31.51
   3   1   8  339.86   25.30
   3   1   8  325.04   25.06
   3  -1   9  753.63   56.31
   3  -1   9  810.72   64.51
  -3  -1  -9  724.68   54.69
   3   1   9  660.45   47.29
   3   1   9  680.11   49.05
  -3   1  -9  703.54   57.93
  -3   1  -9  561.21   42.86
   3  -1  10  133.28   19.36
   3  -1  10  135.33   14.81
  -3  -1 -10  105.26    9.97
  -3  -1 -10  138.56   16.44
   3   1  10  135.19   12.54
   3   1  10  108.55   10.19
  -3   1 -10  119.11   20.71
  -3   1 -10  120.45   13.43
   3  -1  11  436.94   39.87
   3  -1  11  384.96   31.68
  -3  -1 -11  414.31   30.97
  -3  -1 -11  353.72   30.79
   3   1  11  391.96   29.65
   3   1  11  366.37   27.80
  -3   1 -11  413.10   33.41
  -3   1 -11  413.51   40.76
   3  -1  12   91.35   17.75
   3  -1  12  115.29   13.87
  -3  -1 -12  119.14   15.94
   3   1  12   99.95   10.11
   3   1  12   89.06    9.07
  -3   1 -12  101.42   22.94
  -3   1 -12  137.35   15.48
   3  -1  13  194.16   25.11
  -3  -1 -13  167.77   19.15
   3   1  13  156.05   13.71
   3   1  13  157.80   13.71
  -3   1 -13  187.97   27.59
   3  -1  14    0.35   11.03
   3  -1  14   14.31    6.44
  -3  -1 -14    7.87    8.83
   3   1  14    3.21    2.93
   3   1  14    3.78    3.55
  -3   1 -14    2.30    4.00
   3  -1  15   47.89   14.03
   3  -1  15   35.51    8.72
  -3   1 -15   25.74   21.19
  -3   1 -15   38.13    7.36
   3  -1  16   18.80   10.70
   3  -1  16   16.00    7.16
  -3   1 -16   13.91    5.30
  -3   1 -16   19.77   17.26
  -3  -2  17    7.91    5.15
   3   2 -17    7.88    4.95
  -3  -2  16   36.07   15.07
   3   2 -16   -0.23    8.76
  -3  -2  15   12.53   13.56
  -3  -2  15   12.94    5.79
   3   2 -15   22.32    9.67
   3   2 -15   14.34    4.84
  -3   2  15    8.99    4.56
  -3  -2  14   12.05    6.87
  -3  -2  14   12.44    5.42
   3   2 -14   30.94    9.42
   3   2 -14   16.01    4.82
  -3   2  14   19.55    5.45
  -3   2  14   25.38    7.42
   3  -2 -13   16.08    4.07
  -3  -2  13   17.91    8.09
  -3  -2  13   10.16    5.50
   3   2 -13   16.41    7.79
   3   2 -13   20.14    5.40
  -3   2  13   18.77    4.13
  -3   2  13   16.52    5.64
   3  -2 -12  105.65    9.92
   3  -2 -12   92.21   13.87
  -3  -2  12   98.70   13.72
  -3  -2  12  114.57   12.61
   3   2 -12  112.14   11.47
   3   2 -12   91.68   12.39
  -3   2  12   95.17   10.35
  -3   2  12  122.94   11.16
   3  -2 -11  347.26   26.07
   3  -2 -11  328.28   29.50
  -3  -2  11  346.72   28.14
  -3  -2  11  294.74   25.77
  -3   2  11  325.45   23.94
  -3   2  11  324.51   25.77
   3  -2 -10  148.25   12.16
   3  -2 -10  130.01   16.62
  -3  -2  10  175.58   18.10
   3   2 -10  147.85   15.77
  -3   2  10  166.42   13.05
  -3   2  10  177.20   16.06
   3  -2  -9  199.14   15.47
   3  -2  -9  209.24   21.62
  -3  -2   9  190.93   17.21
  -3  -2   9  224.19   21.14
   3   2  -9  175.18   17.41
   3   2  -9  174.23   15.28
  -3   2   9  198.34   15.12
  -3   2   9  184.60   16.41
   3  -2  -8  103.88    8.98
   3  -2  -8  100.89   15.59
  -3  -2   8  120.14   13.46
  -3  -2   8  102.97   11.05
   3   2  -8   96.53   10.06
   3   2  -8   99.80   11.98
  -3   2   8   95.98    8.43
  -3   2   8  106.57   12.00
   3  -2  -7  589.62   47.14
   3  -2  -7  566.87   40.41
  -3  -2   7  619.25   46.43
  -3  -2   7  565.79   41.97
   3   2  -7  529.04   40.41
   3   2  -7  573.73   42.12
  -3   2   7  711.35   50.57
  -3   2   7  571.98   43.05
   3  -2  -6  138.56   11.78
   3  -2  -6  147.58   18.18
  -3  -2   6  132.07   12.62
  -3  -2   6  137.75   12.94
   3   2  -6  127.64   11.83
   3   2  -6  134.79   13.94
  -3   2   6  109.75   10.51
  -3   2   6  147.71   15.15
   3  -2  -5  712.96   55.92
   3  -2  -5  630.70   45.28
  -3  -2   5  627.46   45.92
  -3  -2   5  648.47   47.17
   3   2  -5  694.25   51.45
  -3   2   5  859.19   64.91
  -3   2   5  654.40   49.52
   3  -2  -4 1223.28   89.84
   3  -2  -4 1244.56   87.68
  -3  -2   4 1148.69   80.88
   3   2  -4 1187.06   84.55
  -3   2   4 1278.89   92.25
  -3   2   4  985.49   73.57
   3  -2  -3 1535.00  108.12
   3  -2  -3 1309.32   95.39
   3   2  -3 1338.81   93.57
  -3   2   3 1470.36  105.58
  -3   2   3 1224.09   90.20
   3  -2  -2  791.73   57.66
  -3  -2   2  838.59   59.30
  -3  -2   2  879.66   62.54
   3   2  -2  713.91   50.51
   3   2  -2  845.73   60.56
  -3   2   2  780.55   60.34
   3  -2  -1  521.63   40.35
  -3  -2   1  564.17   40.83
  -3  -2   1  524.19   37.76
   3   2  -1  586.66   42.12
   3   2  -1  572.25   41.71
  -3   2   1  492.54   43.50
   3  -2   0  496.72   39.95
   3  -2   0  520.82   41.62
  -3  -2   0  521.63   37.41
   3   2   0  481.90   35.24
  -3   2   0  455.24   37.85
  -3   2   0  592.86   50.43
  -3  -2  -1  659.37   46.70
  -3  -2  -1  574.95   40.72
   3   2   1  639.31   45.40
   3   2   1  589.62   42.40
  -3   2  -1  569.69   45.92
   3  -2   2  736.26   57.59
  -3  -2  -2  706.10   49.75
  -3  -2  -2  752.69   52.85
   3   2   2  667.85   47.40
   3   2   2  897.70   63.12
  -3   2  -2  612.38   50.78
  -3   2  -2  640.26   50.99
   3  -2   3   21.53    7.99
   3  -2   3   -9.40   10.81
  -3  -2  -3    7.83    2.40
  -3  -2  -3    8.37    2.63
   3   2   3    3.54    2.59
   3   2   3    7.73    3.56
  -3   2  -3    0.30   10.75
   3  -2   4  485.81   42.17
   3  -2   4  485.81   38.21
  -3  -2  -4  470.59   33.73
  -3  -2  -4  491.20   34.78
  -3   2  -4  438.82   37.70
   3  -2   5  429.94   34.36
   3  -2   5  422.93   37.67
  -3  -2  -5  437.88   31.01
  -3  -2  -5  412.03   30.09
   3   2   5  480.15   34.09
   3   2   5  421.86   33.34
  -3   2  -5  523.92   44.25
  -3   2  -5  390.08   34.48
   3  -2   6  226.35   20.94
  -3  -2  -6  212.07   15.54
  -3  -2  -6  201.30   16.06
   3   2   6  221.90   16.41
  -3   2  -6  161.71   19.31
   3  -2   7   33.33   12.65
   3  -2   7   38.51    9.39
  -3  -2  -7   32.49    3.26
  -3  -2  -7   35.51    7.01
   3   2   7   31.97    3.61
   3   2   7   31.12    6.24
  -3   2  -7   60.35   14.95
  -3   2  -7   28.46   12.47
   3  -2   8  191.87   18.90
   3  -2   8  175.04   22.53
  -3  -2  -8  190.39   15.17
  -3  -2  -8  179.21   12.94
   3   2   8  167.50   12.82
   3   2   8  198.61   14.42
  -3   2  -8  165.61   16.67
  -3   2  -8  194.43   22.94
   3  -2   9  238.47   23.62
  -3   2  -9  253.27   26.80
   3  -2  10  616.96   48.04
   3  -2  10  532.40   47.53
  -3   2 -10  503.18   39.65
  -3   2 -10  508.43   44.64
   3  -2  11   45.52    9.72
  -3   2 -11   58.05   10.70
   3  -2  12  302.96   34.15
   3  -2  12  243.31   23.16
  -3   2 -12  213.28   27.10
  -3   2 -12  260.41   24.01
   3  -2  13   58.41   18.74
   3  -2  13   70.96   11.97
  -3   2 -13  104.31   12.83
  -3   2 -13   59.53   16.75
   3  -2  14    3.81   10.40
   3  -2  14    4.29    6.24
  -3   2 -14    9.26    5.37
  -3   2 -14    2.43   15.46
   3  -2  15   -7.08   10.40
   3  -2  15   -0.01    5.47
  -3   2 -15  -16.16   15.83
  -3   2 -15   -3.98    4.02
   3  -2  16    8.83   11.35
   3  -2  16   19.56    8.23
  -3   2 -16   45.86    7.77
  -3   2 -16   23.74   17.42
  -3  -3  17    8.55    8.88
   3   3 -17    7.85    7.96
  -3  -3  16   20.39   13.91
  -3  -3  16   21.33    6.59
   3   3 -16   23.37    9.33
   3   3 -16   23.81    6.86
  -3  -3  15   -5.28    5.09
  -3  -3  15   20.53   13.29
   3   3 -15    2.82    8.74
   3   3 -15   -7.39    4.11
  -3  -3  14   79.91   11.28
  -3  -3  14   86.44   19.66
   3   3 -14   83.11   14.68
   3   3 -14   74.85    9.91
  -3  -3  13   49.56    9.13
  -3  -3  13   34.42    8.76
   3   3 -13   41.46    7.65
   3   3 -13   62.18   12.18
  -3  -3  12   57.00   10.73
  -3  -3  12   71.97   10.45
   3   3 -12   93.49   14.11
   3  -3 -11  150.95   11.78
   3  -3 -11  134.50   11.56
  -3  -3  11  162.65   15.92
  -3  -3  11  128.78   16.39
   3   3 -11  163.86   15.26
   3   3 -11  134.05   15.61
  -3   3  11  141.65   10.58
  -3   3  11  139.10   12.74
   3  -3 -10   34.38    7.17
   3  -3 -10   28.34    3.57
  -3  -3  10   14.08    8.76
  -3  -3  10   22.93    6.16
   3   3 -10   16.76    5.47
   3   3 -10   24.29    8.42
  -3   3  10   27.04    3.26
  -3   3  10   19.35    7.50
   3  -3  -9  104.12   11.90
   3  -3  -9   96.88    8.39
  -3  -3   9  109.70   14.15
  -3  -3   9   98.94   11.44
   3   3  -9   99.25   10.76
   3   3  -9   98.58   13.24
  -3   3   9  100.38   13.18
  -3   3   9   94.78    8.33
   3  -3  -8  208.30   16.43
   3  -3  -8  217.73   19.65
  -3  -3   8  229.58   22.10
  -3  -3   8  195.78   17.71
   3   3  -8  190.93   19.19
   3   3  -8  196.86   17.11
  -3   3   8  183.79   18.80
  -3   3   8  213.15   17.11
   3  -3  -7   21.38    4.20
   3  -3  -7   24.91    8.13
  -3  -3   7   39.83    9.45
   3   3  -7   24.91    7.05
  -3   3   7   35.17   10.39
   3  -3  -6  256.37   20.88
  -3  -3   6  234.70   20.00
  -3  -3   6  286.80   25.07
   3   3  -6  251.53   20.66
   3   3  -6  264.85   23.54
  -3   3   6  286.67   27.47
   3  -3  -5  319.39   27.20
   3  -3  -5  344.97   27.90
  -3  -3   5  358.70   29.43
  -3  -3   5  319.25   25.57
   3   3  -5  317.77   26.58
   3   3  -5  325.45   25.38
  -3   3   5  285.05   27.68
  -3   3   5  263.91   25.27
   3  -3  -4  226.08   20.67
   3  -3  -4  200.09   19.39
  -3  -3   4  238.06   20.83
  -3  -3   4  212.07   18.02
   3   3  -4  220.42   19.74
   3   3  -4  212.88   17.68
  -3   3   4  198.20   23.19
  -3   3   4  184.47   20.79
   3  -3  -3  634.06   48.94
  -3  -3   3  554.89   41.07
  -3  -3   3  644.84   48.07
   3   3  -3  614.81   44.74
   3   3  -3  575.35   43.50
  -3   3   3  557.17   45.61
   3  -3  -2  393.31   33.89
   3  -3  -2  392.90   32.96
  -3  -3   2  403.14   30.61
  -3  -3   2  410.81   31.68
   3   3  -2  358.56   28.53
   3   3  -2  369.74   27.85
  -3   3   2  376.88   36.81
  -3   3   2  357.22   32.61
   3  -3  -1  184.74   20.87
   3  -3  -1  151.48   15.82
  -3  -3   1  177.87   15.31
  -3  -3   1  200.09   17.06
   3   3  -1  184.33   15.24
   3   3  -1  181.64   16.43
  -3   3   1  186.89   25.60
  -3   3   1  214.63   23.64
  -3  -3   0  143.81   12.82
  -3  -3   0  135.73   12.44
   3   3   0  144.75   12.37
   3   3   0  160.90   14.69
  -3   3   0  211.67   23.85
   3  -3   1   40.81   13.52
   3  -3   1   36.26    9.36
  -3  -3  -1   27.76    4.92
   3   3   1   30.52    4.96
  -3   3  -1   14.52   13.06
  -3   3  -1   12.38    9.82
   3  -3   2   51.42    9.92
   3  -3   2   58.50   15.43
  -3  -3  -2   72.94    7.93
  -3  -3  -2   63.16    6.94
  -3   3  -2   60.73   13.79
  -3   3  -2   66.99   14.73
   3  -3   3   78.89   16.04
   3  -3   3   85.49   11.73
  -3  -3  -3   94.15    9.11
   3   3   3   89.34    9.66
  -3   3  -3  113.74   20.02
  -3   3  -3   74.51   14.73
   3  -3   4  381.73   32.22
   3  -3   4  359.37   35.00
  -3  -3  -4  367.99   27.44
  -3  -3  -4  321.81   23.86
   3   3   4  379.57   28.24
   3   3   4  339.18   25.76
  -3   3  -4  467.50   42.28
  -3   3  -4  308.61   29.72
   3  -3   5   74.62   12.64
   3  -3   5   59.34   15.47
  -3  -3  -5   41.98    5.31
  -3  -3  -5   44.99    5.24
   3   3   5   39.47    5.85
   3   3   5   56.70    6.58
  -3   3  -5   32.38   12.59
  -3   3  -5   46.47   13.29
   3  -3   6  239.41   28.55
  -3  -3  -6  271.18   20.44
  -3  -3  -6  294.34   22.15
   3   3   6  266.47   20.24
   3   3   6  266.20   23.02
  -3   3  -6  255.02   27.00
   3  -3   7   43.72   10.76
   3  -3   7   41.16   15.15
  -3  -3  -7   33.73    4.00
  -3  -3  -7   36.66    4.79
   3   3   7   33.86    4.28
   3   3   7   43.86    9.41
  -3   3  -7   34.47    8.00
  -3   3  -7   47.50   14.42
   3  -3   8   69.77   11.61
   3  -3   8   46.56   17.29
  -3   3  -8   64.82   15.40
  -3   3  -8   61.63   10.54
   3  -3   9   45.63   17.53
   3  -3   9   25.26    8.80
  -3   3  -9   38.35   13.79
  -3   3  -9   29.92    8.15
   3  -3  10  180.70   26.61
   3  -3  10  245.47   23.46
  -3   3 -10  278.72   30.51
  -3   3 -10  267.27   25.39
   3  -3  11  101.81   20.37
   3  -3  11  117.04   15.11
  -3   3 -11  105.01   14.30
  -3   3 -11   79.56   18.16
   3  -3  12   45.85   10.38
  -3   3 -12   69.26   11.09
  -3   3 -12   75.63   17.53
   3  -3  13   18.73    8.04
   3  -3  13    9.90   13.88
  -3   3 -13   13.48    7.40
  -3   3 -13    8.27   13.52
   3  -3  14   -8.75   12.75
   3  -3  14    9.86    7.06
  -3   3 -14   11.84   13.94
  -3   3 -14   -3.59    5.51
   3  -3  15   16.43    8.76
   3  -3  15   28.40   15.04
  -3   3 -15   22.98    7.05
  -3   3 -15    3.99   13.18
  -3  -4  15    8.82   10.99
   3   4 -15   23.25    8.99
  -3  -4  14   22.23    8.50
  -3  -4  14    7.64   12.43
   3   4 -14   12.98    5.99
   3   4 -14   28.18   10.76
  -3  -4  13   56.84   10.31
  -3  -4  13   65.59   20.33
   3   4 -13   55.61   13.05
  -3  -4  12   -6.46    5.12
  -3  -4  12   -2.32    5.68
   3   4 -12    1.17    9.30
   3   4 -12   -1.74    4.47
  -3  -4  11   11.84    6.48
  -3  -4  11    3.39    7.08
   3   4 -11    3.87    4.37
   3   4 -11   -5.83    8.46
  -3  -4  10   87.37   13.02
  -3  -4  10   80.69   11.51
   3   4 -10  104.16   14.61
   3   4 -10   94.35   10.80
  -3   4  10   84.72    8.41
  -3   4  10   83.82    7.18
   3  -4  -9  628.68   45.17
  -3  -4   9  523.92   42.87
  -3  -4   9  557.31   42.94
   3   4  -9  610.50   48.28
   3   4  -9  524.05   39.71
  -3   4   9  534.83   39.61
  -3   4   9  633.25   45.74
   3  -4  -8   74.02    7.98
  -3  -4   8   64.46    9.62
  -3  -4   8   64.17   11.29
   3   4  -8   69.67    9.21
   3   4  -8   65.99   10.32
  -3   4   8   66.57   13.20
   3  -4  -7    1.27    6.45
  -3  -4   7   10.47    5.50
  -3  -4   7    7.64    6.91
   3   4  -7    1.29    4.12
   3   4  -7    6.72    6.66
  -3   4   7    8.73   12.13
  -3   4   7   -4.62   12.57
   3  -4  -6   46.13    8.66
   3  -4  -6   40.45    8.50
  -3  -4   6   38.24    7.26
  -3  -4   6   52.10   10.04
   3   4  -6   40.60    6.78
   3   4  -6   53.98   10.24
  -3   4   6   53.04   14.60
  -3   4   6   48.24   15.31
   3  -4  -5  183.12   17.98
   3  -4  -5  211.94   20.49
  -3  -4   5  211.13   18.88
   3   4  -5  199.55   17.22
  -3   4   5  217.73   26.82
  -3   4   5  252.07   26.94
   3  -4  -4   -2.70    7.72
   3  -4  -4  -13.49    6.08
  -3  -4   4    2.49    5.77
  -3  -4   4   -3.48    4.38
   3   4  -4    8.77    4.63
   3   4  -4   -8.60    5.94
  -3   4   4  -21.76   11.32
  -3   4   4   -9.13   13.91
   3  -4  -3  373.38   33.86
   3  -4  -3  307.54   26.44
  -3  -4   3  379.57   31.76
   3   4  -3  385.90   32.36
  -3   4   3  371.49   40.62
  -3   4   3  423.74   38.37
   3  -4  -2  449.87   36.31
   3  -4  -2  453.23   40.33
  -3  -4   2  477.73   38.01
  -3  -4   2  478.00   36.49
   3   4  -2  471.27   35.40
   3   4  -2  466.15   37.16
  -3   4   2  560.40   53.44
  -3   4   2  564.71   49.19
   3  -4  -1  395.60   33.54
   3  -4  -1  337.70   33.39
  -3  -4   1  374.72   30.85
  -3  -4   1  376.21   29.47
   3   4  -1  350.90   27.24
   3   4  -1  355.33   29.45
  -3   4   1  435.86   40.13
  -3   4   1  329.89   37.59
  -3  -4   0  253.40   22.38
  -3  -4   0  257.31   21.30
   3  -4   1   24.26   10.79
   3  -4   1   39.21   16.88
  -3  -4  -1   23.09    5.31
  -3  -4  -1   28.59    7.50
   3   4   1   26.15    4.72
   3   4   1   24.75    6.72
  -3   4  -1   31.87   14.22
  -3   4  -1   18.06   14.42
   3  -4   2   77.13   17.73
  -3  -4  -2   92.48   10.85
  -3  -4  -2   97.98    9.99
   3   4   2   78.02   10.46
   3   4   2   80.88    8.41
  -3   4  -2   85.92   16.80
   3  -4   3   70.81   12.69
   3  -4   3   84.02   19.13
  -3  -4  -3   60.16    7.16
  -3  -4  -3   71.51    9.48
   3   4   3   65.61    9.39
   3   4   3   57.35    6.64
  -3   4  -3   52.12    9.80
  -3   4  -3   62.92   14.88
   3  -4   4   85.31   13.95
  -3  -4  -4   96.57    9.36
   3   4   4   82.20    8.39
  -3   4  -4   75.13   11.21
   3  -4   5   43.77   11.44
   3  -4   5   36.26   15.22
  -3  -4  -5   32.45    5.61
   3   4   5   44.86    7.25
  -3   4  -5   27.50    8.67
  -3   4  -5   42.05   14.97
   3  -4   6   32.44   15.22
   3  -4   6   23.29    8.78
  -3  -4  -6   27.93    4.39
  -3  -4  -6   49.28   10.40
   3   4   6   25.57    5.07
   3   4   6   26.34    5.85
  -3   4  -6   23.77    8.00
  -3   4  -6    7.85   11.65
   3  -4   7   20.75   17.29
   3  -4   7   11.81    7.15
  -3  -4  -7    4.62    5.26
  -3  -4  -7    7.34    2.75
   3   4   7   -2.49    4.28
   3   4   7    4.50    7.74
  -3   4  -7    4.43   12.63
  -3   4  -7   -1.99    6.17
   3  -4   8  104.38   14.69
   3  -4   8  115.45   21.77
  -3   4  -8   91.78   18.22
  -3   4  -8  143.27   17.14
   3  -4   9   20.30   14.99
   3  -4   9   11.62    8.77
  -3   4  -9    7.72   12.69
  -3   4  -9    7.11    7.77
   3  -4  10   54.26   17.64
   3  -4  10   63.69   13.05
  -3   4 -10   48.08   16.06
  -3   4 -10   50.39   10.58
   3  -4  11   57.04   11.92
   3  -4  11   60.94   17.84
  -3   4 -11   63.58   11.13
  -3   4 -11  105.13   20.21
   3  -4  12   86.30   20.00
   3  -4  12  110.04   16.00
  -3   4 -12  109.48   14.65
  -3   4 -12   76.08   18.02
   3  -4  13   95.03   21.05
   3  -4  13   83.15   13.07
  -3   4 -13  102.05   20.29
  -3   4 -13  101.12   13.31
   3  -4  14    8.78   10.63
  -3   4 -14   24.73   11.89
  -3  -5  12   41.00   16.28
   3   5 -12   20.43    9.09
  -3  -5  11    9.60   16.67
  -3  -5  11   20.68    7.30
   3   5 -11    8.60    4.74
   3   5 -11   18.11   10.14
  -3  -5  10  100.19   12.57
  -3  -5  10  180.16   27.93
   3   5 -10   97.51   11.13
   3   5 -10  123.33   16.88
  -3   5  10   91.86    8.23
  -3  -5   9  142.60   25.56
  -3  -5   9   88.32   11.87
   3   5  -9   98.91   11.39
   3   5  -9  121.05   17.06
  -3   5   9  118.01   11.58
  -3   5   9  105.12   12.46
   3  -5  -8  172.08   16.18
   3  -5  -8  152.01   16.67
  -3  -5   8  170.60   17.26
   3   5  -8  204.13   18.29
  -3   5   8  168.31   16.06
  -3   5   8  193.09   23.25
   3  -5  -7   12.74    6.26
   3  -5  -7   15.86    7.27
  -3  -5   7    6.84    6.84
   3   5  -7   14.80    8.74
  -3   5   7   13.73    6.10
  -3   5   7   25.44   12.00
   3  -5  -6   37.32    8.07
   3  -5  -6   34.15   10.41
  -3  -5   6   28.44    8.32
  -3  -5   6   33.88    7.29
   3   5  -6   52.00   10.91
   3   5  -6   44.02    7.35
  -3   5   6   44.26    8.57
  -3   5   6   23.81   14.43
   3  -5  -5   24.06   10.15
   3  -5  -5   12.61    7.38
  -3  -5   5   21.02    7.72
  -3  -5   5   30.48    7.32
   3   5  -5   28.81    9.11
   3   5  -5   29.22    6.37
  -3   5   5   10.77   18.57
  -3   5   5   28.46    8.13
   3  -5  -4   27.75    8.03
   3  -5  -4   43.20   12.26
  -3  -5   4   26.20    6.46
  -3  -5   4   20.98    7.70
   3   5  -4   33.81    6.34
   3   5  -4   22.04    7.83
  -3   5   4   52.65   20.60
  -3   5   4   18.49    7.87
   3  -5  -3  259.87   24.68
   3  -5  -3  249.10   27.82
  -3  -5   3  262.96   22.38
  -3  -5   3  232.68   22.62
   3   5  -3  262.43   21.77
   3   5  -3  248.43   23.46
  -3   5   3  229.44   22.22
  -3   5   3  284.91   35.17
   3  -5  -2  319.12   28.90
   3  -5  -2  360.58   36.73
  -3  -5   2  270.24   24.96
  -3  -5   2  283.70   23.79
   3   5  -2  318.31   28.21
   3   5  -2  281.55   23.17
  -3   5   2  260.68   25.13
  -3   5   2  354.12   39.56
   3  -5  -1  480.56   39.53
  -3  -5   1  460.90   35.70
   3   5  -1  480.29   36.49
  -3   5   1  426.03   35.41
   3  -5   0  421.86   42.44
   3  -5   0  305.92   27.20
  -3  -5   0  308.48   25.29
  -3  -5   0  277.64   25.11
   3   5   0  309.96   24.99
   3   5   0  324.91   28.26
  -3   5   0  420.51   42.48
  -3   5   0  315.89   28.56
   3  -5   1  231.46   29.91
   3  -5   1  183.66   19.81
  -3  -5  -1  191.20   18.97
  -3  -5  -1  214.63   18.89
   3   5   1  202.92   19.70
   3   5   1  208.84   17.88
  -3   5  -1  185.01   20.13
  -3   5  -1  203.59   25.62
   3  -5   2   11.11   15.42
   3  -5   2   16.83    7.86
  -3  -5  -2    4.44    4.62
  -3  -5  -2    7.07    5.99
   3   5   2    5.01    7.37
   3   5   2   14.39    4.46
  -3   5  -2   12.33    8.22
  -3   5  -2   13.13   12.98
   3  -5   3   11.90   14.49
   3  -5   3   27.66    9.38
  -3  -5  -3   20.92    5.29
  -3  -5  -3   37.93   13.64
   3   5   3   29.03    5.37
   3   5   3   26.71    9.36
  -3   5  -3   16.41   12.74
  -3   5  -3   31.14    9.66
   3  -5   4  240.89   30.92
   3  -5   4  212.34   22.10
  -3  -5  -4  272.39   22.54
  -3  -5  -4  310.23   31.25
   3   5   4  223.65   18.27
   3   5   4  213.42   21.06
  -3   5  -4  221.50   27.01
  -3   5  -4  228.50   22.77
   3  -5   5  221.90   30.16
   3  -5   5  197.39   21.09
  -3  -5  -5  204.40   23.04
  -3  -5  -5  203.05   17.06
   3   5   5  216.79   18.55
   3   5   5  162.52   16.78
  -3   5  -5  180.70   24.45
  -3   5  -5  220.02   22.49
   3  -5   6   30.54   10.72
   3  -5   6   39.57   16.82
  -3  -5  -6   20.29    4.45
   3   5   6   26.35    5.27
  -3   5  -6   30.11   14.64
  -3   5  -6   34.75    9.67
   3  -5   7   10.27    9.30
  -3  -5  -7   14.04    8.39
   3   5   7   12.87    4.36
   3   5   7    4.14    7.22
  -3   5  -7   24.25    9.24
   3  -5   8   63.84   12.22
   3  -5   8   47.52   16.83
   3   5   8   44.69    7.73
   3   5   8   50.41    6.24
  -3   5  -8   45.36   16.13
  -3   5  -8   60.94   10.80
   3  -5   9   42.74   16.12
   3  -5   9   17.68    8.68
  -3   5  -9   13.28    8.24
  -3   5  -9   15.67   13.00
   3  -5  10   46.94   18.14
   3  -5  10   52.82   11.77
  -3   5 -10   27.45   15.93
  -3   5 -10   66.96   11.09
   3  -5  11  -16.55   13.99
  -3   5 -11   12.77   12.46
  -3  -6   9   -0.06   13.96
   3   6  -9    8.48    8.42
  -3  -6   8   -0.42   13.42
  -3  -6   8    3.05    6.45
   3   6  -8    2.06    5.24
   3   6  -8   -2.06    7.06
   3  -6  -7   58.69   11.24
  -3  -6   7   45.31    8.74
  -3  -6   7   75.35   20.79
   3   6  -7   50.10    8.38
   3   6  -7   40.65   10.29
  -3   6   7   38.90   15.00
  -3   6   7   61.12    9.88
   3  -6  -6   10.92    8.49
  -3  -6   6   -2.38    5.01
  -3  -6   6    6.37   15.31
   3   6  -6    7.57    5.78
   3   6  -6    9.54    8.79
  -3   6   6   -1.34   13.49
   3  -6  -5   38.12    9.92
   3   6  -5   43.36    7.77
   3   6  -5   63.15   12.72
  -3   6   5   37.58    8.69
   3  -6  -4   34.89    9.22
   3  -6  -4   33.89   12.49
  -3  -6   4   49.82    9.13
   3   6  -4   38.07    6.98
  -3   6   4   25.06   21.27
  -3   6   4   42.35    9.07
   3  -6  -3  -16.00   11.22
   3  -6  -3   11.62    8.08
  -3  -6   3   28.75   16.76
   3   6  -3    8.21    9.57
  -3   6   3   33.20   20.76
  -3   6   3    2.11    6.34
   3  -6  -2   30.07   15.20
   3  -6  -2   45.69   10.10
  -3  -6   2   75.74   19.81
  -3  -6   2   44.49    8.24
   3   6  -2   43.99    7.26
   3   6  -2   44.25   11.62
  -3   6   2   38.46    8.99
  -3   6   2   81.07   23.37
   3  -6  -1   11.09   13.94
   3  -6  -1   -4.03    7.28
  -3  -6   1   18.86   16.62
  -3  -6   1    9.86    5.62
   3   6  -1    8.43    8.46
   3   6  -1    4.62    3.94
  -3   6   1    7.14   19.03
  -3   6   1    8.66    6.77
   3  -6   0   36.75   16.45
   3  -6   0   46.05   11.05
  -3  -6   0   54.49    8.71
  -3  -6   0   63.68   18.47
   3   6   0   46.76    7.24
   3   6   0   67.39   12.54
  -3   6   0   33.97   20.43
  -3   6   0   41.30    9.39
   3  -6   1   44.43   19.62
  -3  -6  -1   42.06    8.07
  -3  -6  -1   24.96   13.43
   3   6   1   28.81    9.74
   3   6   1   25.31    5.65
  -3   6  -1    7.59   17.53
   3  -6   2   42.13   20.40
   3  -6   2    9.87    8.98
  -3  -6  -2   11.00   12.63
  -3  -6  -2   20.28    6.36
   3   6   2   10.11    8.38
   3   6   2   28.61    6.03
  -3   6  -2   30.73    8.80
  -3   6  -2   34.21   15.77
   3  -6   3   -7.65    8.16
  -3  -6  -3    2.50   12.95
  -3  -6  -3    1.52    4.64
   3   6   3   10.10    8.19
   3   6   3    2.97    3.98
  -3   6  -3    1.26    6.72
   3  -6   4   14.56   17.91
   3  -6   4   15.93    8.55
  -3  -6  -4    7.97   11.32
   3   6   4   19.38    9.42
  -3   6  -4   16.64    9.35
  -3   6  -4    7.06   11.80
   3  -6   5   54.73   21.50
   3  -6   5   56.57   11.77
  -3  -6  -5   33.93   13.35
   3   6   5   41.28   11.92
   3   6   5   43.38    6.77
  -3   6  -5   33.37   13.59
  -3   6  -5   56.18   12.51
   3  -6   6   45.09   17.94
   3  -6   6   54.38   11.73
  -3  -6  -6   42.56   13.40
   3   6   6   60.30    7.95
   3   6   6   65.84   13.22
  -3   6  -6   72.40   13.22
  -3   6  -6   46.21   15.36
   3  -6   7   42.31   15.89
  -3   6  -7   32.50   13.60
   3  -7  -4   17.63   10.59
  -3  -7   4   14.89   10.75
   3   7  -4   11.66    8.04
  -3   7   4   24.02    7.09
  -3   7   4    5.84   12.38
   3  -7  -3    1.10    6.87
   3  -7  -3   -4.42   12.04
  -3  -7   3   -2.41   10.43
  -3  -7   3    4.32    6.39
   3   7  -3    6.78    7.44
   3   7  -3    5.38    4.21
  -3   7   3    9.90   15.51
  -3   7   3    8.55    6.02
   3  -7  -2   59.45   17.85
   3  -7  -2   36.85   11.35
  -3  -7   2   62.92   15.83
  -3  -7   2   86.05   12.26
   3   7  -2   78.54   13.77
   3   7  -2   66.09    9.07
  -3   7   2   95.60   12.87
   3  -7  -1    9.85   12.42
   3  -7  -1   -2.57    7.87
  -3  -7   1   10.79    6.05
  -3  -7   1   26.16   13.30
   3   7  -1   12.18    5.16
   3   7  -1   18.97    8.90
  -3   7   1    1.36    6.27
  -3   7   1  -24.68   16.40
   3  -7   0   24.25   14.68
   3  -7   0   19.43   10.06
  -3  -7   0    0.36    7.12
  -3  -7   0    5.75   14.27
   3   7   0    2.95    4.87
  -3   7   0   19.71   18.43
  -3   7   0    8.59    6.50
   3  -7   1  483.12   47.77
   3  -7   1  493.35   42.48
  -3  -7  -1  477.86   45.03
  -3  -7  -1  510.45   40.33
   3   7   1  492.00   41.81
   3   7   1  505.34   39.05
  -3   7  -1  411.62   43.33
  -3   7  -1  491.47   40.02
   3  -7   2  250.59   26.18
   3  -7   2  271.58   34.69
  -3  -7  -2  257.98   23.35
  -3  -7  -2  239.00   30.67
   3   7   2  251.66   21.62
   3   7   2  228.91   25.73
  -3   7  -2  288.42   26.31
  -3   7  -2  210.05   29.08
   3  -7   3  -10.73   13.52
  -3  -7  -3    7.17   11.41
   3   7   3   13.73   10.12
   3   7   3   12.25    5.37
  -3   7  -3   22.74   14.57
  -4   0  17   25.31    5.94
   4   0 -16   -3.93    4.72
   4   0 -16   -2.66    6.09
  -4   0  16   -3.45    3.69
  -4   0  16    1.56    5.92
   4   0 -15    6.98    5.52
  -4   0  15   -0.57    6.35
  -4   0  15    7.68    4.21
   4   0 -14    8.40    5.63
   4   0 -14   -0.71    4.81
  -4   0  14   -0.85    3.57
  -4   0  14    3.60    6.30
   4   0 -13   -1.22    4.72
   4   0 -13   -4.74    4.45
  -4   0  13    6.15    5.88
  -4   0  13   -1.93    3.12
   4   0 -12  285.99   24.22
   4   0 -12  285.86   23.63
  -4   0  12  258.92   21.14
  -4   0  12  297.30   24.36
   4   0 -11    7.69    4.63
   4   0 -11    0.07    4.97
  -4   0  11    3.41    4.12
  -4   0  11    4.54    3.14
   4   0 -10   29.19    5.94
   4   0 -10   42.17    6.98
  -4   0  10   28.33    5.00
  -4   0  10   31.86    5.50
   4   0  -9   87.09    9.60
   4   0  -9   83.37    9.41
   4   0  -8  344.44   26.96
   4   0  -8  311.17   24.21
  -4   0   8  307.13   23.71
  -4   0   8  332.32   25.31
   4   0  -7  478.40   35.87
  -4   0   7  449.60   33.18
   4   0  -6  130.88   11.75
   4   0  -6  147.04   13.60
  -4   0   6  118.98   10.73
  -4   0   6  116.84   10.44
   4   0  -5  806.01   57.89
   4   0  -5  822.57   58.33
  -4   0   5  871.44   61.75
  -4   0   5  854.75   60.39
   4   0  -4    1.23    2.95
  -4   0   4    0.73    4.18
   4   0  -3  356.01   26.36
  -4   0   3  362.34   27.31
   4   0  -1 2870.71  197.80
  -4   0   1 2663.35  183.93
  -4   0   1 2520.62  174.37
   4   0   0  422.80   31.29
   4   0   0  503.72   41.62
  -4   0   0  441.65   33.12
  -4   0   0  447.71   35.49
   4   0   1 1079.07   75.93
   4   0   1  946.18   71.03
  -4   0  -1 1161.08   84.51
  -4   0  -1 1216.95   86.15
   4   0   2  543.98   39.83
  -4   0  -2  599.59   47.84
   4   0   3 1700.61  118.88
  -4   0  -3 1664.26  119.53
   4   0   4  388.59   30.19
  -4   0  -4  296.50   27.76
   4   0   5  618.85   47.98
   4   0   5  750.80   55.00
  -4   0  -5  674.99   52.78
  -4   0  -5  627.19   50.75
   4   0   6  214.63   21.18
   4   0   6  228.77   20.29
  -4   0  -6  205.74   24.41
  -4   0  -6  201.97   20.72
   4   0   7  287.34   25.57
  -4   0  -7  240.08   23.97
   4   0   8   13.08    6.46
   4   0   8   26.22    7.55
  -4   0  -8   22.27    8.57
  -4   0  -8   25.44   13.83
   4   0   9   98.16   12.27
   4   0   9   91.92   12.51
  -4   0  -9  113.59   15.96
  -4   0  -9  104.53   19.48
   4   0  10   46.51    9.57
   4   0  10   45.90    9.35
  -4   0 -10   63.57   14.06
  -4   0 -10   15.04   14.45
   4   0  11    9.31    7.72
   4   0  11    9.58    6.22
  -4   0 -11    8.33    5.47
  -4   0 -11   -6.78   13.18
   4   0  12    9.26    5.76
   4   0  12   12.51    8.14
  -4   0 -12   15.89   13.60
  -4   0 -12    6.03    5.20
   4   0  13   57.89   10.87
   4   0  13   63.34    9.50
  -4   0 -13   18.57   14.88
  -4   0 -13   51.49    8.08
   4   0  14   29.53    7.81
   4   0  14   33.29    9.13
  -4   0 -14   13.06   13.87
  -4   0 -14   38.33    6.81
   4   0  15   -1.45    5.76
   4   0  15   -0.80    6.60
  -4   0 -15   -5.25   12.71
  -4  -1  18   21.01   10.12
  -4  -1  17    5.82    5.30
  -4  -1  17   18.77    5.46
   4   1 -17   13.84    5.68
   4   1 -17   23.37    9.57
   4  -1 -16   16.48    6.46
  -4  -1  16   17.44    5.44
  -4  -1  16    6.83    6.41
   4   1 -16   18.96    5.78
   4   1 -16   31.60    8.75
  -4   1  16    9.37    5.47
  -4   1  16    9.96    4.84
   4  -1 -15   53.28   11.45
   4  -1 -15   68.19    9.91
  -4  -1  15   63.98    8.99
  -4  -1  15   60.85   10.84
   4   1 -15   71.93    9.43
   4   1 -15   60.82   10.64
  -4   1  15   67.85    9.80
  -4   1  15   72.25    9.20
   4  -1 -14   48.96   11.78
   4  -1 -14   41.09    7.81
  -4  -1  14   45.09   10.00
  -4  -1  14   52.26    7.86
   4   1 -14   36.33    8.66
   4   1 -14   57.01    8.07
  -4   1  14   48.89    7.44
  -4   1  14   54.28    8.98
   4  -1 -13   92.87   12.85
   4  -1 -13  111.29   12.03
  -4  -1  13  102.36   11.27
  -4  -1  13  120.70   14.85
   4   1 -13  102.52   11.06
   4   1 -13   99.38   12.93
  -4   1  13  122.96   12.12
  -4   1  13  114.39   12.15
   4  -1 -12  503.72   39.86
   4  -1 -12  615.61   46.09
  -4  -1  12  680.24   51.84
   4   1 -12  530.92   41.84
  -4   1  12  587.74   43.63
  -4   1  12  599.45   43.99
   4  -1 -11  203.45   17.46
   4  -1 -11  183.93   18.37
  -4  -1  11  202.78   18.50
  -4  -1  11  205.07   17.81
   4   1 -11  201.57   17.30
   4   1 -11  188.78   18.07
  -4   1  11  190.26   15.78
  -4   1  11  222.58   18.55
   4  -1 -10  329.76   29.49
  -4  -1  10  275.62   22.73
  -4  -1  10  311.98   24.90
  -4   1  10  330.03   25.72
   4  -1  -9  348.34   29.26
  -4  -1   9  391.02   29.99
  -4  -1   9  390.34   29.96
   4   1  -9  400.98   32.01
   4   1  -9  357.76   27.62
  -4   1   9  362.60   27.75
   4  -1  -8  139.63   16.32
   4  -1  -8  135.06   11.71
  -4  -1   8  128.04   11.97
  -4  -1   8  121.12   11.40
   4   1  -8  125.02   11.57
   4   1  -8  129.56   12.82
  -4   1   8  118.14   10.83
  -4   1   8  127.25   10.98
   4  -1  -7  281.41   21.93
  -4  -1   7  286.40   22.30
  -4  -1   7  289.49   22.70
   4   1  -7  263.91   20.84
   4   1  -7  282.36   22.78
  -4   1   7  303.36   23.51
  -4   1   7  265.12   20.40
   4  -1  -6  259.87   20.02
  -4  -1   6  264.45   20.96
  -4  -1   6  272.26   21.27
   4   1  -6  266.87   21.40
   4   1  -6  266.20   21.03
  -4   1   6  279.26   21.65
   4  -1  -5  580.87   41.86
  -4  -1   5  586.53   42.62
  -4  -1   5  570.23   41.32
   4   1  -5  538.73   39.41
   4   1  -5  542.91   39.95
  -4   1   5  585.99   42.76
   4  -1  -4  341.20   25.70
  -4  -1   4  325.58   24.67
  -4   1   4  274.55   21.85
   4  -1  -3  173.42   14.39
  -4  -1   3  147.04   12.43
   4   1  -3  160.63   13.63
  -4   1   3  184.47   20.14
   4  -1  -2  207.22   16.91
   4   1  -2  266.74   20.56
  -4   1   2  218.67   23.07
   4  -1  -1 1656.18  115.96
  -4  -1   1 1697.92  117.71
   4   1  -1 1797.56  124.55
  -4   1   1 1825.83  131.92
   4  -1   0  596.36   44.27
  -4  -1   0  609.55   43.75
   4   1   0  558.25   40.03
  -4   1   0  538.46   41.69
  -4   1   0  493.76   41.90
   4  -1   1 1967.22  142.46
   4  -1   1 2042.62  143.00
  -4  -1  -1 1757.17  121.89
  -4  -1  -1 2161.11  149.60
   4   1   1 1743.70  122.51
   4   1   1 1817.76  125.80
  -4   1  -1 1662.91  120.93
   4  -1   2  377.96   30.19
   4  -1   2  394.52   35.99
  -4  -1  -2  449.60   33.24
  -4  -1  -2  401.52   29.80
   4   1   2  367.72   27.04
   4   1   2  440.44   36.21
  -4   1  -2  323.56   31.47
   4  -1   3   69.28   13.00
  -4  -1  -3   65.52    7.23
  -4  -1  -3   85.54    9.04
   4   1   3   59.49   11.55
   4   1   3   73.52    7.21
  -4   1  -3   76.09   14.61
   4  -1   4  381.46   32.92
   4  -1   4  384.15   31.93
  -4  -1  -4  453.37   34.15
  -4  -1  -4  332.72   25.31
   4   1   4  373.24   32.26
   4   1   4  426.97   31.25
  -4   1  -4  354.12   32.03
  -4   1  -4  424.28   39.95
   4  -1   5   30.07    9.65
   4  -1   5   39.65   10.90
  -4  -1  -5   42.40    8.31
  -4  -1  -5   37.15    7.52
   4   1   5   19.46   13.52
   4   1   5   35.04    4.96
  -4   1  -5   72.64   19.30
  -4   1  -5   37.11   10.98
   4  -1   6  256.64   24.16
   4  -1   6  254.21   25.13
  -4  -1  -6  236.31   21.61
  -4  -1  -6  231.87   20.53
   4   1   6  219.34   17.41
   4   1   6  197.39   21.05
  -4   1  -6  249.37   30.22
  -4   1  -6  194.70   22.55
   4  -1   7  236.04   24.34
   4  -1   7  236.58   22.03
  -4  -1  -7  248.70   22.88
  -4  -1  -7  278.59   24.69
   4   1   7  276.30   21.69
   4   1   7  215.84   20.18
  -4   1  -7  241.97   25.42
  -4   1  -7  272.66   31.17
  -4  -1  -8  286.80   25.30
   4   1   8  224.06   17.85
   4   1   8  270.91   24.79
  -4   1  -8  306.60   36.34
  -4   1  -8  259.87   26.19
   4  -1   9  243.45   25.81
   4  -1   9  243.18   22.93
  -4  -1  -9  257.98   24.16
   4   1   9  209.78   16.99
  -4   1  -9  239.68   33.08
  -4   1  -9  318.58   31.91
   4  -1  10  308.48   29.97
  -4  -1 -10  309.42   28.33
   4   1  10  241.97   19.52
  -4   1 -10  313.46   38.43
   4  -1  11   66.03   14.27
   4  -1  11   60.07   10.37
  -4  -1 -11   50.43   11.61
  -4  -1 -11   53.55    7.86
   4   1  11   43.96    6.33
   4   1  11   41.89    7.99
  -4   1 -11   48.93    9.24
  -4   1 -11   57.72   21.79
   4  -1  12   31.63   12.17
  -4  -1 -12   30.16    9.92
   4   1  12   24.78    5.01
   4   1  12   38.64    6.98
  -4   1 -12    8.54   18.18
   4  -1  13   53.16   10.44
   4  -1  13   54.76   15.66
  -4  -1 -13   65.02   12.17
   4   1  13   55.54    7.18
   4   1  13   60.40    8.37
  -4   1 -13   49.97    9.43
   4  -1  14   10.89   10.47
   4  -1  14    9.55    6.38
   4   1  14   18.14    5.17
   4   1  14   32.79    6.12
  -4   1 -14   18.16   19.39
  -4   1 -14   18.00    6.92
   4  -1  15   13.76    6.76
   4  -1  15    4.65    9.82
  -4   1 -15   27.44    6.90
  -4   1 -15    3.27   15.51
   4  -1  16   19.31    7.82
   4  -1  16   13.94    8.21
  -4   1 -16    4.65   13.63
  -4  -2  17   13.19   13.48
  -4  -2  17   19.03    6.41
   4   2 -17   17.61    5.96
   4   2 -17   10.79    8.94
  -4  -2  16    5.83    5.36
  -4  -2  16    7.75    6.44
   4   2 -16   11.97    7.93
   4   2 -16   11.77    5.45
  -4  -2  15    4.79    4.79
  -4  -2  15    4.83    6.29
   4   2 -15    9.49    7.59
   4   2 -15    6.52    4.67
  -4   2  15    0.63    5.50
  -4   2  15    6.40    4.30
   4  -2 -14   64.16    8.40
  -4  -2  14   66.25    9.35
  -4  -2  14   56.44   10.39
   4   2 -14   48.61   10.29
   4   2 -14   54.17    7.98
  -4   2  14   65.55    8.36
   4  -2 -13   16.09    4.75
  -4  -2  13   16.64    5.59
  -4  -2  13   11.87    7.32
   4   2 -13   17.38    5.13
   4   2 -13   11.38    6.89
  -4   2  13   12.35    3.82
   4  -2 -12   14.14    4.22
   4  -2 -12    8.15   11.07
  -4  -2  12   20.60    5.81
  -4  -2  12   17.05    8.29
   4   2 -12   17.18    4.92
   4   2 -12   10.30    6.10
  -4   2  12   17.69    3.78
   4  -2 -11  289.90   22.43
   4  -2 -11  329.76   31.88
  -4  -2  11  359.24   28.95
   4   2 -11  325.18   25.91
  -4   2  11  340.13   25.49
   4  -2 -10  489.31   41.74
   4  -2 -10  567.41   41.11
  -4  -2  10  585.18   44.07
  -4  -2  10  632.45   48.54
   4   2 -10  609.28   47.06
   4   2 -10  572.79   42.63
  -4   2  10  581.01   41.73
   4  -2  -9  142.60   19.03
   4  -2  -9  179.62   14.69
  -4  -2   9  203.72   18.78
   4   2  -9  175.44   17.59
  -4   2   9  165.08   13.48
   4  -2  -8  460.49   33.76
   4  -2  -8  431.15   38.39
  -4  -2   8  502.64   38.40
  -4  -2   8  534.02   40.76
   4   2  -8  500.22   39.26
   4   2  -8  478.94   35.99
  -4   2   8  496.85   36.37
   4  -2  -7  448.38   33.06
   4  -2  -7  405.97   36.56
  -4  -2   7  444.75   33.86
  -4  -2   7  438.55   33.43
   4   2  -7  416.74   31.64
   4   2  -7  520.01   40.04
  -4   2   7  472.75   35.21
  -4   2   7  394.65   31.91
   4  -2  -6  456.18   33.86
   4  -2  -6  482.31   41.81
  -4  -2   6  416.74   31.58
  -4  -2   6  438.82   33.33
   4   2  -6  425.49   33.37
   4   2  -6  430.74   32.33
  -4   2   6  406.91   32.99
   4  -2  -5  102.93   10.13
   4  -2  -5  128.34   18.90
  -4  -2   5  101.71    9.98
  -4  -2   5   97.18    9.55
   4   2  -5   90.71    9.21
   4   2  -5  109.04   11.65
  -4   2   5  117.90   17.11
  -4   2   5  111.75   13.84
   4  -2  -4  449.87   33.93
   4  -2  -4  491.06   42.89
  -4  -2   4  467.77   34.63
   4   2  -4  461.84   34.39
   4   2  -4  514.22   38.79
  -4   2   4  492.54   42.31
  -4   2   4  477.06   38.40
   4  -2  -3  292.59   23.95
   4  -2  -3  308.08   32.14
  -4  -2   3  280.74   21.77
   4   2  -3  277.91   22.19
   4   2  -3  271.45   21.26
  -4   2   3  319.39   28.71
  -4   2   3  265.25   27.04
   4  -2  -2   74.54   18.27
  -4  -2   2  104.61    9.56
  -4  -2   2  115.84   10.79
   4   2  -2   97.15    9.34
   4   2  -2  107.18   10.45
  -4   2   2   94.89   14.78
   4  -2  -1  572.12   47.64
  -4  -2   1  431.82   31.95
   4   2  -1  462.11   34.05
  -4   2   1  475.85   40.85
   4  -2   0  937.70   69.16
   4  -2   0  936.75   70.69
  -4  -2   0  937.16   65.98
  -4  -2   0  977.55   68.93
   4   2   0 1028.85   72.63
   4   2   0  955.74   67.62
  -4   2   0  969.33   73.73
  -4   2   0 1113.41   85.92
   4  -2   1  995.46   73.98
  -4  -2  -1  954.26   67.03
  -4  -2  -1  979.83   68.95
   4   2   1 1001.38   70.87
   4   2   1 1053.76   74.16
  -4   2  -1 1033.16   81.31
  -4   2  -1  939.45   71.97
   4  -2   2  634.33   50.80
  -4  -2  -2  609.69   43.57
   4   2   2  644.43   46.16
  -4   2  -2  634.60   54.83
   4  -2   3  224.46   23.97
   4  -2   3  267.14   26.08
  -4  -2  -3  250.72   19.16
  -4  -2  -3  265.79   20.80
   4   2   3  208.30   17.81
   4   2   3  231.73   17.99
  -4   2  -3  251.12   31.79
   4  -2   4  784.46   61.37
   4  -2   4  846.14   64.20
  -4  -2  -4  781.09   54.92
  -4  -2  -4  722.39   51.45
   4   2   4  899.72   66.91
   4   2   4  847.75   59.77
  -4   2  -4  730.20   58.65
  -4   2  -4  912.38   73.83
   4  -2   5  168.31   20.71
   4  -2   5  171.14   18.41
  -4  -2  -5  182.31   14.14
  -4  -2  -5  201.57   16.88
   4   2   5  193.09   15.08
   4   2   5  174.10   18.31
  -4   2  -5  164.40   22.92
  -4   2  -5  189.18   24.84
   4  -2   6   28.63   12.21
   4  -2   6    6.62    7.09
  -4  -2  -6   11.77    4.75
  -4  -2  -6   11.72    2.67
   4   2   6   12.13    3.18
   4   2   6    5.24   11.30
  -4   2  -6   -8.22   15.36
  -4   2  -6   11.05   11.12
   4  -2   7  643.22   54.12
   4  -2   7  622.21   48.15
  -4  -2  -7  641.20   47.75
  -4  -2  -7  620.06   43.71
   4   2   7  576.83   44.99
   4   2   7  684.42   48.31
  -4   2  -7  673.78   55.46
  -4   2  -7  683.88   59.20
   4  -2   8   85.00   17.56
  -4  -2  -8   66.88    9.56
  -4  -2  -8   89.68    7.68
   4   2   8  101.19   11.67
   4   2   8   90.16    7.77
  -4   2  -8   95.88   21.75
   4  -2   9   59.95   14.85
   4  -2   9   77.91   13.35
  -4  -2  -9   63.20    9.08
  -4  -2  -9   59.25    5.44
   4   2   9   66.95    6.27
   4   2   9   50.29    6.69
   4  -2  10  264.45   24.86
  -4  -2 -10  220.02   16.99
  -4  -2 -10  224.33   16.39
   4   2  10  232.00   16.99
   4   2  10  252.86   19.23
  -4   2 -10  200.63   19.69
   4  -2  11  120.65   21.07
   4  -2  11   95.82   13.51
   4   2  11  103.94    7.93
   4   2  11  105.42    8.51
  -4   2 -11  131.81   26.58
  -4   2 -11   95.96   12.94
   4  -2  12   53.86   17.03
   4  -2  12   70.61   12.26
  -4   2 -12   72.83   11.59
  -4   2 -12   36.03   20.61
   4  -2  13   95.76   18.34
   4  -2  13  107.73   14.54
  -4   2 -13  109.01   14.15
  -4   2 -13  102.91   26.43
   4  -2  14   38.71   14.60
   4  -2  14   62.64   11.11
  -4   2 -14   82.97   26.18
  -4   2 -14   60.24   10.50
   4  -2  15   24.05   13.05
  -4   2 -15   35.82   20.48
  -4   2 -15   21.10    7.14
  -4  -3  17   17.02   10.72
  -4  -3  16   11.45   11.97
  -4  -3  16    1.66    5.09
   4   3 -16    3.88    8.58
   4   3 -16   12.60    6.07
  -4  -3  15   16.36    6.80
  -4  -3  15   24.78    8.10
   4   3 -15   24.60    6.41
   4   3 -15   24.41    8.79
  -4  -3  14   14.18    6.05
   4   3 -14    3.08    8.83
   4   3 -14   10.40    5.25
  -4  -3  13   54.33   10.38
   4   3 -13   50.04   10.99
  -4   3  13   35.29    7.87
  -4   3  13   53.70    5.48
   4  -3 -12  139.90   12.05
  -4  -3  12  150.95   15.59
  -4  -3  12  175.58   18.92
   4   3 -12  153.90   14.89
   4   3 -12  141.38   17.01
  -4   3  12  149.46   17.32
  -4   3  12  152.82   12.13
   4  -3 -11   55.02    6.23
  -4  -3  11   66.73   12.04
  -4  -3  11   57.37    9.06
   4   3 -11   55.38   11.00
   4   3 -11   59.80    8.43
  -4   3  11   49.66   11.05
  -4   3  11   57.09    5.86
   4  -3 -10   88.26    8.43
  -4  -3  10   92.36   11.10
  -4  -3  10   83.79   12.56
   4   3 -10  101.05   13.55
   4   3 -10   95.05   10.61
  -4   3  10   88.03    8.36
   4  -3  -9   27.47    9.60
   4  -3  -9   23.82    4.17
  -4  -3   9   28.61    8.74
  -4  -3   9   21.73    6.19
   4   3  -9   29.69    5.87
   4   3  -9   23.00    8.01
  -4   3   9   38.70    5.95
  -4   3   9   31.13   10.69
   4  -3  -8    5.26    3.19
   4  -3  -8    3.26    7.61
  -4  -3   8    7.76    5.35
   4   3  -8    1.94    4.16
  -4   3   8   -0.88    4.04
  -4   3   8   -4.46    9.13
   4  -3  -7  257.58   24.36
  -4  -3   7  240.49   20.72
  -4  -3   7  262.16   23.35
   4   3  -7  262.02   23.73
   4   3  -7  247.22   20.53
  -4   3   7  225.81   23.29
   4  -3  -6  109.16   14.97
  -4  -3   6  121.83   13.11
   4   3  -6  113.81   13.19
  -4   3   6  109.63   15.77
   4  -3  -5   18.15    6.28
   4  -3  -5   24.12   10.14
  -4  -3   5   36.73    7.04
  -4  -3   5   33.93    6.32
   4   3  -5   23.23    4.91
   4   3  -5   32.46    7.39
  -4   3   5   31.01   11.99
  -4   3   5   25.22   10.52
   4  -3  -4  186.89   18.29
   4  -3  -4  169.12   19.17
  -4  -3   4  173.42   15.62
  -4  -3   4  189.99   16.79
   4   3  -4  179.21   15.39
   4   3  -4  208.17   19.20
   4  -3  -3  145.29   16.02
   4  -3  -3  129.84   17.22
  -4  -3   3  133.26   12.69
  -4  -3   3  162.92   14.72
   4   3  -3  127.34   13.40
   4   3  -3  127.58   11.85
  -4   3   3  122.73   20.53
  -4   3   3  146.10   19.03
   4  -3  -2   54.71   10.89
   4  -3  -2   51.09   12.03
  -4  -3   2   49.54    7.16
  -4  -3   2   40.17    6.61
   4   3  -2   54.06    8.19
   4   3  -2   49.07    6.68
  -4   3   2   59.62   18.68
  -4   3   2   44.49   14.00
   4  -3  -1  468.03   39.57
   4  -3  -1  515.03   42.23
  -4  -3   1  470.19   35.00
  -4  -3   1  499.41   37.07
   4   3  -1  452.96   34.93
   4   3  -1  456.45   33.78
  -4   3   1  426.16   38.56
  -4   3   1  575.35   53.19
  -4  -3   0  288.95   22.49
  -4  -3   0  324.91   25.48
   4   3   0  303.09   24.47
   4   3   0  300.67   23.15
   4  -3   1  248.43   25.99
   4  -3   1  279.53   27.25
  -4  -3  -1  273.20   21.34
  -4  -3  -1  240.22   19.03
   4   3   1  228.91   19.27
   4   3   1  255.96   20.18
  -4   3  -1  280.34   33.78
  -4   3  -1  240.08   27.74
   4  -3   2   53.37   11.10
   4  -3   2   62.18   15.70
  -4  -3  -2   59.78    6.77
   4   3   2   58.85    7.51
  -4   3  -2   73.79   16.28
  -4   3  -2   28.83   18.18
   4  -3   3  355.87   31.17
   4  -3   3  364.09   35.63
  -4  -3  -3  336.62   25.21
  -4  -3  -3  374.32   27.90
   4   3   3  427.92   32.21
   4   3   3  366.91   28.21
  -4   3  -3  341.47   33.20
  -4   3  -3  356.68   37.58
   4  -3   4  299.05   26.88
   4  -3   4  298.65   31.31
  -4  -3  -4  310.50   23.31
   4   3   4  313.33   24.36
  -4   3  -4  292.05   29.77
  -4   3  -4  278.85   33.14
   4  -3   5   35.55   15.34
   4  -3   5   23.95    9.56
  -4  -3  -5   34.54    4.57
  -4  -3  -5   23.17    4.34
   4   3   5   28.42    5.17
   4   3   5   37.97   11.62
  -4   3  -5   28.65   16.23
  -4   3  -5   52.74   16.41
   4  -3   6   31.05   11.12
  -4  -3  -6   19.70    4.39
  -4  -3  -6   20.87    3.49
   4   3   6   17.63    4.24
   4   3   6   21.46   11.02
  -4   3  -6   23.52   16.09
   4  -3   7   52.24   18.04
   4  -3   7   26.78   11.31
  -4  -3  -7   29.46    5.35
  -4  -3  -7   34.09    4.13
   4   3   7   38.00    5.19
   4   3   7   21.60    9.76
  -4   3  -7   24.24   17.56
  -4   3  -7   29.95    7.93
   4  -3   8  189.99   27.09
   4  -3   8  177.46   19.75
  -4  -3  -8  180.02   15.90
  -4  -3  -8  186.76   14.29
   4   3   8  168.31   13.07
   4   3   8  185.54   16.67
  -4   3  -8  124.44   14.62
  -4   3  -8  165.21   26.69
   4  -3   9    6.50    8.26
   4  -3   9    7.36   14.65
  -4   3  -9    0.46   16.13
  -4   3  -9    8.49    7.48
   4  -3  10   39.10   18.43
   4  -3  10   43.98    9.88
  -4   3 -10   13.05   22.72
   4  -3  11   25.09   15.62
   4  -3  11   22.73    9.01
  -4   3 -11   12.46   18.37
  -4   3 -11    8.36    6.70
   4  -3  12   66.49   18.66
   4  -3  12   45.32   10.96
  -4   3 -12   79.66   12.93
  -4   3 -12   57.51   20.41
   4  -3  13    9.24    7.51
  -4   3 -13   32.73   19.35
  -4   3 -13   23.36    8.63
   4  -3  14   23.78    8.80
   4  -3  14    7.08   13.12
  -4   3 -14   19.58   19.13
  -4   3 -14   10.93    8.05
   4  -3  15   24.34    9.52
   4  -3  15   29.92    9.60
  -4   3 -15   12.48   13.38
  -4  -4  14    8.41    6.22
  -4  -4  14   -5.36    6.11
   4   4 -14   -1.18    9.02
   4   4 -14    2.55    4.93
  -4  -4  13   12.59    6.60
  -4  -4  13    8.23    8.06
   4   4 -13   18.97    8.31
   4   4 -13   24.28    6.56
  -4  -4  12   26.03    8.29
  -4  -4  12   35.71    8.33
   4   4 -12   41.31    7.57
   4   4 -12   43.81   11.10
  -4   4  12   33.29    4.35
   4  -4 -11   18.14    3.62
  -4  -4  11   12.74    6.79
   4   4 -11   13.14    4.82
  -4   4  11   14.66    3.31
  -4   4  11   18.12    9.32
   4  -4 -10  108.12   10.14
  -4  -4  10  130.67   15.98
   4   4 -10  110.79   15.01
  -4   4  10  131.15   12.18
   4  -4  -9  343.09   28.69
  -4  -4   9  357.08   31.59
  -4  -4   9  343.63   28.61
   4   4  -9  372.17   31.95
   4   4  -9  370.01   29.45
  -4   4   9  349.82   32.06
   4  -4  -8  626.25   46.16
   4  -4  -8  649.14   50.09
  -4  -4   8  657.48   51.81
  -4  -4   8  637.70   48.22
   4   4  -8  674.72   49.93
   4   4  -8  655.34   50.95
  -4   4   8  632.18   49.43
  -4   4   8  689.80   55.56
   4  -4  -7   70.08    9.37
   4  -4  -7   83.40   12.87
  -4  -4   7   77.92   11.80
  -4  -4   7   71.69    9.76
   4   4  -7   76.76   11.32
   4   4  -7   87.82   10.02
  -4   4   7  110.39   19.31
  -4   4   7   87.00   15.86
   4  -4  -6  248.57   23.55
   4  -4  -6  189.31   18.77
  -4  -4   6  227.83   21.54
  -4  -4   6  192.68   17.61
   4   4  -6  215.30   20.86
   4   4  -6  202.51   17.65
  -4   4   6  195.24   25.52
  -4   4   6  209.38   24.32
   4  -4  -5   69.69   11.76
   4  -4  -5   79.81   12.09
  -4  -4   5   83.46   11.63
  -4  -4   5   90.65   10.66
   4   4  -5   85.06   12.19
   4   4  -5   83.72    9.52
  -4   4   5   63.82   18.04
  -4   4   5  100.15   16.91
   4  -4  -4  166.56   18.46
   4  -4  -4  185.95   19.35
  -4  -4   4  206.55   18.41
   4   4  -4  190.12   16.72
  -4   4   4  175.44   24.49
  -4   4   4  184.33   23.11
   4  -4  -3   65.52   12.47
   4  -4  -3   49.38   11.02
  -4  -4   3   47.26    9.02
  -4  -4   3   59.45    8.58
   4   4  -3   53.29    7.58
   4   4  -3   54.57    9.41
  -4   4   3   58.59   22.23
  -4   4   3   63.06   15.00
   4  -4  -2  -13.59    9.18
   4  -4  -2    2.20    7.58
  -4  -4   2    4.93    5.48
  -4  -4   2   -0.78    4.52
   4   4  -2   -4.86    4.92
   4   4  -2    0.64    3.46
   4  -4  -1  520.28   45.26
   4  -4  -1  578.58   46.68
  -4  -4   1  579.52   43.44
  -4  -4   1  622.75   47.41
   4   4  -1  548.83   40.73
   4   4  -1  524.86   41.08
  -4   4   1  601.07   58.18
  -4   4   1  527.69   46.29
   4  -4   0  211.67   25.95
  -4  -4   0  153.23   14.22
  -4  -4   0  137.48   14.12
   4   4   0  144.21   13.11
   4   4   0  132.82   14.38
   4  -4   1  246.68   24.13
   4  -4   1  230.79   28.25
  -4  -4  -1  248.70   20.40
  -4  -4  -1  249.24   21.50
   4   4   1  236.04   20.83
   4   4   1  231.06   18.73
  -4   4  -1  260.68   30.17
  -4   4  -1  320.87   40.58
   4  -4   2  188.78   20.29
  -4  -4  -2  199.01   18.15
  -4  -4  -2  193.09   16.43
   4   4   2  182.85   15.63
   4   4   2  172.62   16.62
  -4   4  -2  274.81   32.22
   4  -4   3   25.33   15.40
   4  -4   3   42.43   11.76
  -4  -4  -3   31.27    5.26
  -4  -4  -3   48.35    7.68
   4   4   3   28.73    5.83
   4   4   3   36.99    7.18
  -4   4  -3   46.37   18.96
  -4   4  -3   57.05   20.01
   4  -4   4   75.43   20.17
   4  -4   4   80.55   13.75
  -4  -4  -4   73.99    9.08
  -4  -4  -4   64.55    7.52
   4   4   4   79.62    9.01
   4   4   4   65.10    9.05
  -4   4  -4   88.25   21.50
  -4   4  -4   66.56   21.46
   4  -4   5   32.33   11.58
   4  -4   5    9.84   15.09
  -4  -4  -5   35.28    5.40
   4   4   5   26.24    6.20
  -4   4  -5   36.85   17.34
  -4   4  -5   23.62    7.57
   4  -4   6  188.51   28.30
   4  -4   6  193.09   20.74
  -4  -4  -6  187.56   16.64
   4   4   6  167.10   15.00
  -4   4  -6  152.28   17.46
  -4   4  -6  152.42   23.33
   4  -4   7  258.79   25.22
   4  -4   7  263.50   33.89
  -4  -4  -7  186.35   15.75
   4   4   7  219.21   22.06
   4   4   7  232.95   18.69
  -4   4  -7  205.07   26.55
  -4   4  -7  200.22   19.98
   4  -4   8   51.06   20.51
   4  -4   8   46.14   11.20
   4   4   8   48.35    9.95
   4   4   8   37.08    4.92
  -4   4  -8   29.54   15.75
  -4   4  -8   45.36   10.23
   4  -4   9    0.63   16.12
   4  -4   9    9.86    7.44
  -4   4  -9    9.05    7.20
  -4   4  -9   -6.91   11.78
   4  -4  10  148.12   26.96
   4  -4  10  132.58   17.30
  -4   4 -10   81.57   20.13
  -4   4 -10  134.23   15.82
   4  -4  11   54.63   11.72
   4  -4  11   59.56   19.28
  -4   4 -11   47.63   20.52
   4  -4  12   -0.83    7.51
   4  -4  12    6.52   14.04
  -4   4 -12   16.21   17.11
  -4   4 -12   17.73    8.26
   4  -4  13   94.87   19.42
  -4   4 -13   74.46   21.06
  -4  -5  12   34.62   15.26
   4   5 -12   18.26    9.96
  -4  -5  11   22.89    8.21
  -4  -5  11   34.66    8.51
   4   5 -11   41.81   11.31
   4   5 -11   32.34    6.43
  -4  -5  10   37.23    8.02
  -4  -5  10   23.75    8.46
   4   5 -10   45.38    7.59
   4   5 -10   55.23   11.25
  -4   5  10   44.64    7.90
  -4  -5   9  159.82   16.48
  -4  -5   9  100.52   14.19
   4   5  -9  140.98   14.08
   4   5  -9  138.96   17.49
  -4   5   9  139.90   15.39
  -4   5   9  130.18   13.77
   4  -5  -8    6.58    7.33
   4  -5  -8    7.12    4.93
  -4  -5   8    3.17    7.20
  -4  -5   8    1.22    4.85
   4   5  -8    8.44    4.92
   4   5  -8   -8.14    7.33
  -4   5   8   -9.58   11.77
  -4   5   8   -4.18    5.04
   4  -5  -7   20.48    8.59
   4  -5  -7   20.76    7.22
  -4  -5   7   24.64    8.07
  -4  -5   7   21.88    6.67
   4   5  -7   13.35    5.21
   4   5  -7   12.59    8.84
  -4   5   7    9.79    5.34
  -4   5   7   22.45   13.80
   4  -5  -6   29.80    9.50
   4  -5  -6   50.32   11.08
  -4  -5   6   24.29    7.14
  -4  -5   6   32.56    8.64
   4   5  -6   39.41    9.38
   4   5  -6   25.27    6.60
  -4   5   6   28.73   14.70
  -4   5   6   29.34    7.84
   4  -5  -5  125.55   17.28
   4  -5  -5  139.23   16.91
  -4  -5   5  126.13   15.39
  -4  -5   5  120.71   13.53
   4   5  -5  132.35   13.07
   4   5  -5  147.44   16.78
  -4   5   5  124.47   14.38
  -4   5   5  118.69   20.57
   4  -5  -4  136.67   18.24
  -4  -5   4  158.88   16.06
  -4  -5   4  177.46   19.05
   4   5  -4  153.36   17.09
   4   5  -4  138.02   13.51
  -4   5   4  120.55   24.72
   4  -5  -3  132.28   19.07
   4  -5  -3  114.92   15.59
   4   5  -3  116.19   11.94
   4   5  -3  120.46   14.76
  -4   5   3   79.25   11.87
  -4   5   3  119.39   25.45
   4  -5  -2   46.25   11.58
  -4  -5   2   40.30    7.32
  -4  -5   2   53.95   10.68
   4   5  -2   56.44    7.97
   4   5  -2   45.90    9.60
  -4   5   2   41.01    9.85
   4  -5  -1  180.56   25.03
   4  -5  -1  190.93   21.21
  -4  -5   1  187.70   17.21
  -4  -5   1  193.89   20.05
   4   5  -1  203.32   19.97
   4   5  -1  189.45   16.82
  -4   5   1  192.68   31.82
  -4   5   1  157.13   17.69
   4  -5   0  221.63   28.63
   4  -5   0  231.73   23.66
  -4  -5   0  203.18   18.12
   4   5   0  197.26   17.38
   4   5   0  187.16   18.81
  -4   5   0  232.00   35.40
  -4   5   0  161.04   18.69
   4  -5   1  164.13   25.72
   4  -5   1  171.14   19.56
  -4  -5  -1  186.89   19.21
   4   5   1  164.40   17.07
  -4   5  -1  156.05   18.15
  -4   5  -1  157.13   30.19
   4  -5   2  145.42   24.80
   4  -5   2  149.73   18.93
  -4  -5  -2  158.34   14.72
  -4  -5  -2  129.59   15.15
   4   5   2  136.81   12.94
   4   5   2  162.38   16.45
  -4   5  -2  173.42   30.31
  -4   5  -2  114.10   14.81
   4  -5   3    6.18   15.38
   4  -5   3    4.97   10.28
  -4  -5  -3   -0.32    3.44
  -4  -5  -3   -2.65    5.43
   4   5   3   -2.35    5.50
   4   5   3    0.52    3.74
  -4   5  -3    0.86    6.23
  -4   5  -3    9.98   19.32
   4  -5   4   11.03    9.09
   4  -5   4   21.27   16.64
  -4  -5  -4   22.88    6.67
  -4  -5  -4   18.18    4.63
   4   5   4   16.45    5.34
   4   5   4   16.29    7.08
  -4   5  -4    4.20   18.90
  -4   5  -4   10.84    8.12
   4  -5   5  118.03   17.07
   4  -5   5  155.92   28.02
  -4  -5  -5  154.44   13.96
   4   5   5  186.08   16.53
   4   5   5  174.64   17.92
  -4   5  -5  118.90   15.24
  -4   5  -5  176.93   27.99
   4  -5   6   72.10   13.37
  -4  -5  -6  110.79   17.61
   4   5   6   85.54   11.10
   4   5   6   76.68    9.20
  -4   5  -6   77.13   12.10
   4  -5   7   -0.95   18.18
   4  -5   7    1.55    8.22
  -4  -5  -7   12.84    8.36
   4   5   7    6.38    6.06
  -4   5  -7    7.80    7.65
  -4   5  -7   -1.38   12.65
   4  -5   8    3.65   16.08
   4  -5   8    0.19    7.36
   4   5   8    3.76    6.78
  -4   5  -8    7.60    6.48
  -4   5  -8    7.21   14.16
   4  -5   9    4.89   14.04
   4  -5   9    3.36    7.89
  -4   5  -9    3.97    6.88
  -4   5  -9   -2.62   12.74
   4  -5  10   -6.34   13.48
  -4   5 -10   12.94   15.52
  -4  -6   8   -7.47   14.61
   4   6  -8    0.87    8.60
   4  -6  -7   -3.03    6.54
  -4  -6   7   10.27    6.43
  -4  -6   7    4.20    6.64
   4   6  -7    3.59    4.37
   4   6  -7   11.61    8.60
  -4   6   7    7.97    6.20
  -4   6   7   12.07   10.90
   4  -6  -6   -6.31    7.81
   4  -6  -6   -4.49    5.66
  -4  -6   6    3.68    6.87
  -4  -6   6    6.36    5.98
   4   6  -6    4.69    8.39
   4   6  -6    5.45    5.23
  -4   6   6   -3.52    6.06
   4  -6  -5    6.27    9.34
   4  -6  -5    1.75    6.88
  -4  -6   5    3.81    5.88
  -4  -6   5   14.92    7.15
  -4   6   5   10.02    7.52
  -4   6   5   18.18   13.33
   4  -6  -4   -0.24    6.50
   4  -6  -4  -11.28    8.34
  -4  -6   4   -3.21    5.43
  -4  -6   4   -1.61    6.42
   4   6  -4   11.38    4.66
   4   6  -4    4.03    8.92
  -4   6   4    0.18    6.22
  -4   6   4   15.77   17.11
   4  -6  -3   22.00   12.30
   4  -6  -3   -1.27    6.75
  -4  -6   3    6.99    5.86
  -4  -6   3    3.49    6.59
   4   6  -3   30.48   10.08
   4   6  -3   14.56    4.73
  -4   6   3    6.93    7.37
  -4   6   3    4.53   19.54
   4  -6  -2    4.26    7.67
   4  -6  -2   34.05   14.87
  -4  -6   2   10.17    6.43
   4   6  -2   20.64    9.58
   4   6  -2   10.42    5.42
  -4   6   2  -27.51   19.11
  -4   6   2   18.00    8.06
   4  -6  -1   62.52   17.40
   4  -6  -1   50.90   11.48
  -4  -6   1   46.75    9.03
  -4  -6   1   68.85    9.93
   4   6  -1   79.69   13.34
   4   6  -1   67.01    8.88
  -4   6   1   63.14   26.94
  -4   6   1   70.72   11.84
   4  -6   0   41.98   16.91
  -4  -6   0   23.12    7.16
  -4  -6   0   37.24    7.53
   4   6   0   41.67    7.34
   4   6   0   46.64   11.29
  -4   6   0   31.67   23.39
   4  -6   1  147.18   18.55
   4  -6   1  110.06   23.05
  -4  -6  -1  158.07   23.68
  -4  -6  -1  146.50   14.77
   4   6   1  128.35   12.93
   4   6   1  160.09   18.53
  -4   6  -1  100.54   28.18
  -4   6  -1  132.87   16.35
   4  -6   2    8.45    8.79
   4  -6   2   13.88   15.31
  -4  -6  -2   19.27   13.53
  -4  -6  -2   17.84    5.85
   4   6   2   16.31    4.96
   4   6   2   17.72    8.78
  -4   6  -2   13.16   24.26
  -4   6  -2    3.89    7.57
   4  -6   3   20.33   15.39
  -4  -6  -3    8.30    5.08
   4   6   3    4.10    4.48
  -4   6  -3    7.77    8.91
  -4   6  -3   28.68   21.85
   4  -6   4    9.45    9.17
   4  -6   4  -19.38   13.02
  -4  -6  -4    4.77    9.74
  -4  -6  -4    0.18    3.67
   4   6   4    6.82    4.68
   4   6   4    5.99    7.42
  -4   6  -4   -5.79   18.34
  -4   6  -4    0.97    7.18
   4  -6   5   18.50    9.11
   4  -6   5   12.76   15.01
  -4  -6  -5   10.11   11.69
   4   6   5   16.60    8.15
   4   6   5   26.61    6.00
  -4   6  -5   19.78    9.66
  -4   6  -5   20.28   19.16
   4  -6   6  -12.47   15.69
  -4   6  -6   -3.18   17.73
  -4   6  -7   -4.41   15.98
   4  -7  -4    7.51   10.58
  -4  -7   4   24.26    9.65
   4   7  -4   24.99    9.33
  -4   7   4    9.13   10.26
   4  -7  -3   16.23    9.47
  -4  -7   3    7.27   10.42
  -4  -7   3   19.00    8.35
   4   7  -3   10.63    8.52
   4   7  -3   10.94    5.61
  -4   7   3   18.99    7.56
  -4   7   3    6.09   12.26
   4  -7  -2   73.22   13.40
   4  -7  -2   42.55   13.63
  -4  -7   2   77.67   12.14
  -4  -7   2   81.64   15.98
   4   7  -2   84.05   10.96
   4   7  -2   81.42   13.19
  -4   7   2   65.41   11.74
  -4   7   2   26.51   15.42
   4  -7  -1   26.46   12.19
   4  -7  -1   23.82   10.17
  -4  -7   1   26.26   12.78
  -4  -7   1   47.89    9.38
   4   7  -1   48.92    8.33
   4   7  -1   25.76   10.45
  -4   7   1   57.33   11.03
  -4   7   1   14.74   15.26
   4  -7   0   17.63   10.99
   4  -7   0   13.80   13.06
  -4  -7   0   16.12   11.49
  -4  -7   0   27.28    7.59
   4   7   0   23.75    6.72
   4   7   0   38.68    9.85
  -4   7   0   44.80   17.45
  -4   7   0   27.23    8.93
   4  -7   1   15.05   13.02
   4  -7   1   17.15   11.10
   4   7   1   23.33    9.59
   4   7   1   35.87    7.49
  -4   7  -1   13.26   13.51
  -4   7  -1   23.24    9.04
   4  -7   2    3.08   10.67
  -4  -7  -2   15.93    9.23
   4   7   2    9.10    7.75
  -4   7  -2    2.62   12.48
   5   0 -17    5.24    5.27
  -5   0  17   -3.60    6.02
  -5   0  17    1.93    4.18
   5   0 -16    7.19    5.73
   5   0 -16    5.20    5.78
  -5   0  16    0.44    6.23
  -5   0  16    8.10    4.66
   5   0 -15  115.57   13.48
  -5   0  15  118.88   12.99
  -5   0  15  121.59   14.18
   5   0 -14   -1.96    5.10
  -5   0  14    1.25    4.42
   5   0 -13   14.91    5.97
   5   0 -13   14.88    5.88
  -5   0  13   23.02    5.53
  -5   0  13   12.58    4.38
   5   0 -12   -0.08    4.98
   5   0 -12   -1.75    4.65
  -5   0  12    7.06    4.02
  -5   0  12    3.68    3.65
   5   0 -11  126.29   13.48
   5   0 -11  117.75   12.47
  -5   0  11  119.80   11.82
  -5   0  11  125.08   11.94
   5   0 -10   21.42    5.12
   5   0 -10   23.90    6.38
  -5   0  10   26.80    5.25
  -5   0  10   26.70    5.24
   5   0  -9  203.32   17.50
   5   0  -9  213.15   18.70
   5   0  -8  259.73   21.10
   5   0  -8  260.94   21.79
  -5   0   8  260.14   20.99
  -5   0   8  239.81   19.23
   5   0  -7  254.35   20.45
   5   0  -7  229.98   19.59
  -5   0   7  226.35   18.15
  -5   0   7  276.57   21.92
   5   0  -6    5.93    3.72
   5   0  -6   -1.95    4.72
  -5   0   6   -0.12    3.31
  -5   0   6    0.13    3.27
   5   0  -5   38.95    5.66
   5   0  -5   47.23    9.12
  -5   0   5   32.56    5.40
  -5   0   5   42.16    6.28
   5   0  -4  170.87   14.37
   5   0  -4  158.75   16.29
  -5   0   4  181.64   15.61
  -5   0   4  199.01   17.29
  -5   0   3  759.14   54.59
  -5   0   2  145.02   13.17
   5   0  -1 5878.76  407.85
   5   0   0  436.00   37.97
   5   0   1  282.09   28.34
  -5   0  -1  327.47   26.55
   5   0   2  827.42   65.06
  -5   0  -2  780.02   57.39
   5   0   3 1136.57   86.44
  -5   0  -3  949.55   69.80
   5   0   4  235.64   27.93
   5   0   4  180.02   16.04
  -5   0  -4  162.92   18.33
  -5   0  -4  196.59   23.95
   5   0   5    2.10    4.74
   5   0   5    3.41   12.16
  -5   0  -5    0.71   10.33
  -5   0  -5    1.77    7.94
   5   0   6   84.77   13.44
   5   0   6  101.40   12.12
   5   0   7  149.46   15.73
  -5   0  -7  103.49   15.50
  -5   0  -7  126.95   18.90
   5   0   8    1.10    5.91
   5   0   8   -0.36    7.98
  -5   0  -8   12.41   12.13
  -5   0  -8   -6.68    9.73
   5   0   9  336.22   28.69
   5   0   9  293.53   26.05
  -5   0  -9  268.62   27.20
  -5   0  -9  264.72   30.07
   5   0  10   62.46   10.28
   5   0  10   65.96   10.68
  -5   0 -10   35.08   15.35
  -5   0 -10   62.26   13.60
   5   0  11  185.14   18.82
   5   0  11  172.62   18.37
  -5   0 -11  263.23   27.98
   5   0  12   37.37    8.92
   5   0  12   31.68    8.91
  -5   0 -12   22.50   14.52
  -5   0 -12   17.44    6.39
   5   0  13   34.36    9.30
   5   0  13   38.35    8.40
  -5   0 -13   21.14   14.65
  -5   0 -13   34.39    7.09
   5   0  14   77.61   12.31
   5   0  14   69.94   10.88
  -5   0 -14   60.79   11.19
  -5   0 -14   37.70   15.27
  -5  -1  17    2.52    4.16
  -5  -1  17   -2.45    6.18
   5   1 -17    8.69    6.99
   5   1 -17   -1.21    4.93
   5  -1 -16   68.08   10.08
  -5  -1  16   68.43   11.82
  -5  -1  16   66.37    9.16
   5   1 -16   85.57   10.96
   5   1 -16   64.39   11.34
  -5   1  16   73.60   10.16
  -5   1  16   57.47   10.49
   5  -1 -15   86.59   11.25
   5  -1 -15  127.12   18.74
  -5  -1  15   95.22   13.34
  -5  -1  15   99.30   11.50
   5   1 -15  103.42   13.68
   5   1 -15   85.38   10.65
  -5   1  15   92.85   11.48
  -5   1  15   97.75   11.34
   5  -1 -14    5.91    4.54
   5  -1 -14   14.37   10.89
  -5  -1  14    2.86    5.71
  -5  -1  14    3.84    4.30
   5   1 -14    3.06    6.35
   5   1 -14    4.27    5.12
  -5   1  14    8.17    4.65
  -5   1  14    2.03    3.75
   5  -1 -13   75.54   15.03
   5  -1 -13   89.68   11.01
  -5  -1  13   82.61   10.16
  -5  -1  13   89.26   11.77
   5   1 -13   91.63   10.73
   5   1 -13   95.79   12.52
  -5   1  13   72.23    8.79
  -5   1  13   78.53    9.58
   5  -1 -12  234.56   19.87
   5  -1 -12  252.34   25.60
  -5  -1  12  241.29   20.55
  -5  -1  12  235.10   20.83
   5   1 -12  204.13   20.01
   5   1 -12  238.33   20.41
  -5   1  12  224.87   19.31
  -5   1  12  239.95   19.65
   5  -1 -11  347.40   27.32
   5  -1 -11  413.10   36.09
  -5  -1  11  391.96   30.70
   5   1 -11  423.20   34.21
  -5   1  11  377.42   29.61
  -5   1  11  395.87   30.03
   5  -1 -10  460.90   39.36
   5  -1 -10  427.11   32.45
  -5  -1  10  369.74   28.61
  -5  -1  10  417.14   32.10
   5   1 -10  414.45   33.29
  -5   1  10  457.26   34.83
  -5   1  10  430.74   32.34
   5  -1  -9  312.79   29.50
   5  -1  -9  323.29   25.21
  -5  -1   9  279.12   22.50
  -5  -1   9  282.89   22.66
   5   1  -9  296.50   23.95
   5   1  -9  289.36   24.08
  -5   1   9  311.85   24.05
  -5   1   9  294.88   23.79
   5  -1  -8  336.62   30.27
   5  -1  -8  299.32   23.32
  -5  -1   8  319.39   25.10
  -5  -1   8  303.36   23.91
   5   1  -8  335.68   26.49
   5   1  -8  295.82   24.02
  -5   1   8  311.98   24.95
  -5   1   8  310.63   23.98
   5  -1  -7   11.40    3.77
   5  -1  -7    8.76   10.49
  -5  -1   7   16.98    4.51
  -5  -1   7   16.95    4.29
   5   1  -7   15.59    4.63
   5   1  -7   13.94    4.88
  -5   1   7   15.93    4.69
  -5   1   7   15.03    4.85
   5  -1  -6  895.14   63.72
   5  -1  -6  952.64   73.14
  -5  -1   6  884.77   63.24
  -5  -1   6  878.85   62.64
   5   1  -6  924.77   66.33
   5   1  -6  897.30   64.47
  -5   1   6  876.02   62.81
  -5   1   6  830.24   60.11
   5  -1  -5  117.85   10.99
   5  -1  -5  130.13   19.23
  -5  -1   5  134.57   11.98
  -5  -1   5  130.44   11.81
   5   1  -5  153.90   13.72
   5   1  -5  140.85   13.27
  -5   1   5  115.56   11.71
  -5   1   5  128.08   12.84
   5  -1  -4  606.19   49.93
  -5  -1   4  662.87   47.80
  -5  -1   4  656.41   47.64
   5   1  -4  715.93   51.88
  -5   1   4  687.38   50.95
   5  -1  -3 1007.84   77.19
  -5  -1   3 1307.57   91.61
   5   1  -3 1340.43   94.15
  -5   1   3 1156.23   83.20
   5  -1  -2  100.53   17.59
   5   1  -2  143.81   12.61
  -5   1   2  133.66   14.25
   5  -1  -1  761.97   55.27
  -5  -1   1  893.66   63.76
   5   1  -1  735.05   53.56
  -5   1   1  960.71   74.70
  -5   1   1  745.28   55.50
   5  -1   0  221.36   19.31
  -5  -1   0  248.84   19.85
   5   1   0  201.97   19.71
  -5   1   0  219.34   24.75
   5  -1   1  197.12   25.85
   5  -1   1  166.29   16.05
  -5  -1  -1  173.42   14.93
   5   1   1  177.33   15.00
   5   1   1  185.27   20.99
  -5   1  -1  172.48   22.28
   5  -1   2  112.47   19.55
   5  -1   2  121.08   13.08
  -5  -1  -2  169.25   14.93
  -5  -1  -2  144.62   13.30
   5   1   2  167.77   22.28
   5   1   2  115.84   10.55
  -5   1  -2  134.79   20.74
  -5   1  -2  128.92   16.97
   5  -1   3 1470.36  105.00
   5  -1   3 1413.81  104.64
  -5  -1  -3 1456.90  102.33
  -5  -1  -3 1627.90  114.67
   5   1   3 1423.24  104.25
   5   1   3 1652.14  115.06
  -5   1  -3 1575.38  115.09
  -5   1  -3 1310.26   99.10
   5  -1   4  164.54   16.88
   5  -1   4  194.84   21.21
  -5  -1  -4  202.78   18.15
  -5  -1  -4  191.87   16.58
   5   1   4  193.89   22.12
   5   1   4  228.23   18.26
  -5   1  -4  191.74   22.61
  -5   1  -4  141.12   21.13
   5  -1   5  448.79   37.97
   5  -1   5  421.05   34.65
  -5  -1  -5  398.96   30.94
  -5  -1  -5  406.91   32.80
   5   1   5  451.89   40.41
   5   1   5  449.19   33.34
  -5   1  -5  366.24   33.58
  -5   1  -5  385.36   37.94
   5  -1   6   17.64   10.56
   5  -1   6   40.77    9.34
  -5  -1  -6   16.23    7.22
  -5  -1  -6   36.21    9.52
   5   1   6   41.47    6.00
   5   1   6   40.23   16.00
  -5   1  -6   32.87   12.32
  -5   1  -6   39.12   16.58
   5  -1   7  143.54   16.59
   5  -1   7  176.93   20.30
  -5  -1  -7  187.03   20.53
   5   1   7  155.25   18.08
  -5   1  -7  137.75   19.04
  -5   1  -7  209.78   29.21
   5  -1   8  289.90   26.62
   5  -1   8  279.53   26.26
  -5  -1  -8  267.54   25.29
   5   1   8  280.20   25.72
  -5   1  -8  314.41   36.10
  -5   1  -8  297.17   30.54
   5  -1   9  413.64   35.53
   5  -1   9  407.04   34.11
  -5  -1  -9  404.08   35.40
   5   1   9  451.62   37.07
  -5   1  -9  502.78   44.96
  -5   1  -9  490.79   48.72
   5  -1  10  559.06   45.74
  -5  -1 -10  678.22   53.11
  -5  -1 -10  659.50   52.71
   5   1  10  541.83   41.54
  -5   1 -10  652.78   59.81
   5  -1  11  176.39   20.14
   5  -1  11  129.94   17.19
  -5  -1 -11  139.77   17.52
  -5  -1 -11  210.73   22.78
   5   1  11  134.65   12.61
   5   1  11  141.52   15.47
  -5   1 -11  112.23   13.51
  -5   1 -11  137.88   26.04
   5  -1  12   79.01   12.85
  -5  -1 -12  104.93   15.52
  -5  -1 -12   53.72    8.13
   5   1  12   77.76    8.94
   5   1  12   68.52    9.83
  -5   1 -12   57.43    9.34
   5  -1  13   12.22    7.35
   5  -1  13    5.75    8.23
  -5  -1 -13    8.00    8.88
   5   1  13    5.92    3.65
   5   1  13   11.25    5.53
  -5   1 -13    9.08    5.98
  -5   1 -13   18.23   18.46
   5  -1  14   31.00   10.43
   5  -1  14   33.49    9.04
   5   1  14   19.35    6.35
   5   1  14   30.52    5.77
  -5   1 -14   51.87   10.06
  -5   1 -14   15.55   17.50
   5  -1  15   -0.45    5.93
   5  -1  15   -2.70    6.32
  -5   1 -15   -8.60   12.68
  -5   1 -15   -0.71    4.64
  -5  -2  17   17.21    7.48
  -5  -2  17   19.62    6.84
   5   2 -17   19.89    7.02
   5   2 -17   26.59    8.76
  -5  -2  16    4.15    5.09
   5   2 -16   15.85    7.68
   5   2 -16   21.71    6.50
   5  -2 -15   35.59    6.84
  -5  -2  15   32.28    9.95
   5   2 -15   28.90    8.27
  -5   2  15   37.26    6.93
  -5   2  15   33.14    8.55
   5  -2 -14  170.87   16.63
  -5  -2  14  147.31   15.09
  -5  -2  14  138.15   16.36
   5   2 -14  135.33   13.79
   5   2 -14  107.60   14.45
  -5   2  14  174.91   15.35
  -5   2  14  142.46   16.04
   5  -2 -13   47.10    7.32
   5  -2 -13   20.06   12.52
  -5  -2  13   53.01   10.02
  -5  -2  13   43.20    7.78
   5   2 -13   41.26    7.49
   5   2 -13   56.51   10.62
  -5   2  13   54.52    6.71
  -5   2  13   50.88    9.56
   5  -2 -12  137.08   20.18
   5  -2 -12  154.17   14.08
  -5  -2  12  161.84   15.69
  -5  -2  12  190.53   19.19
   5   2 -12  174.23   18.31
   5   2 -12  150.68   14.58
  -5   2  12  166.29   14.29
  -5   2  12  184.87   18.73
   5  -2 -11    3.81    3.19
   5  -2 -11    2.98   11.02
  -5  -2  11    8.69    4.60
  -5  -2  11    8.48    6.17
   5   2 -11   10.34    6.32
   5   2 -11    7.42    4.47
  -5   2  11    4.45    3.35
  -5   2  11   10.16    6.24
   5  -2 -10  232.14   18.95
   5  -2 -10  232.68   26.66
  -5  -2  10  245.47   21.07
   5   2 -10  205.34   17.95
  -5   2  10  227.42   21.31
  -5   2  10  202.78   16.48
   5  -2  -9  293.80   23.00
   5  -2  -9  280.20   29.31
  -5  -2   9  311.98   25.50
  -5  -2   9  300.13   24.63
   5   2  -9  289.36   23.54
   5   2  -9  323.16   27.79
  -5   2   9  302.15   23.51
  -5   2   9  322.62   27.68
   5  -2  -8  103.10   10.05
   5  -2  -8  111.13   18.29
  -5  -2   8  107.26   11.45
   5   2  -8  106.74   12.59
  -5   2   8  112.49   13.03
  -5   2   8  122.92   11.91
   5  -2  -7  490.52   36.52
   5  -2  -7  415.53   38.71
  -5  -2   7  444.48   33.93
  -5  -2   7  420.10   32.18
   5   2  -7  436.13   33.11
   5   2  -7  476.65   37.10
  -5   2   7  478.67   38.17
  -5   2   7  485.14   36.79
   5  -2  -6   19.62   12.75
   5  -2  -6   11.44    4.31
  -5  -2   6    8.17    4.43
  -5  -2   6   13.27    4.58
   5   2  -6   10.60    5.33
   5   2  -6   12.28    4.29
   5  -2  -5   49.16   15.58
   5  -2  -5   85.07    9.43
  -5  -2   5   80.30    8.96
  -5  -2   5   83.27    9.21
   5   2  -5   96.31   10.02
   5   2  -5   86.73    9.90
  -5   2   5   85.18   14.39
  -5   2   5   88.71   12.81
   5  -2  -4  300.13   32.17
   5  -2  -4  285.32   23.16
  -5  -2   4  269.16   21.72
  -5  -2   4  299.05   23.44
   5   2  -4  272.93   21.72
   5   2  -4  247.22   20.35
  -5   2   4  299.05   27.02
  -5   2   4  308.75   30.24
   5  -2  -3  466.15   43.26
   5  -2  -3  408.52   32.13
  -5  -2   3  409.74   30.92
  -5  -2   3  362.87   27.64
   5   2  -3  359.91   27.82
   5   2  -3  412.16   31.27
  -5   2   3  390.34   37.04
  -5   2   3  386.17   33.55
   5  -2  -2  237.25   21.10
   5  -2  -2  218.54   28.42
  -5  -2   2  263.64   20.83
  -5  -2   2  253.67   20.09
   5   2  -2  262.83   21.07
   5   2  -2  271.18   21.76
  -5   2   2  239.14   26.70
  -5   2   2  234.02   24.10
   5  -2  -1   25.04    7.52
  -5  -2   1   35.22    5.41
  -5  -2   1   39.79    5.62
   5   2  -1   39.12    6.27
   5   2  -1   37.16    5.83
  -5   2   1   58.13   17.29
  -5   2   1   21.48   10.72
   5  -2   0  371.09   36.48
   5  -2   0  406.10   33.30
  -5  -2   0  429.40   31.79
  -5  -2   0  412.29   30.96
   5   2   0  392.90   29.64
   5   2   0  445.96   33.84
  -5   2   0  366.37   35.61
  -5   2   0  487.43   42.54
   5  -2   1 1564.62  112.53
   5  -2   1 1397.65  102.74
  -5  -2  -1 1645.41  114.43
  -5  -2  -1 1650.79  115.21
   5   2   1 1572.69  110.45
   5   2   1 1635.98  114.12
  -5   2  -1 1539.04  113.44
  -5   2  -1 1517.49  113.51
   5  -2   2  699.09   55.33
   5  -2   2  672.16   52.19
  -5  -2  -2  748.52   53.85
   5   2   2  651.84   48.38
  -5   2  -2  706.90   57.00
  -5   2  -2  795.23   66.38
   5  -2   3  227.29   24.20
   5  -2   3  222.44   22.92
  -5  -2  -3  219.88   17.92
  -5   2  -3  196.72   28.10
  -5   2  -3  218.54   24.98
   5  -2   4   53.00   12.79
   5  -2   4   59.14   13.87
  -5  -2  -4   56.62    6.35
  -5  -2  -4   64.00    7.78
   5   2   4   94.62   15.50
   5   2   4   64.81    6.97
  -5   2  -4   68.35   21.11
  -5   2  -4   61.56   16.05
   5  -2   5   34.63   11.47
   5  -2   5   34.13   11.60
  -5  -2  -5   35.09    4.84
  -5  -2  -5   37.47    6.78
   5   2   5   36.84   11.38
   5   2   5   42.21    5.40
  -5   2  -5   13.83   11.76
  -5   2  -5   65.40   22.84
   5  -2   6   93.35   16.71
   5  -2   6   99.96   15.26
  -5  -2  -6  101.90    9.20
   5   2   6  107.71    9.57
  -5   2  -6  137.21   20.75
  -5   2  -6  127.37   25.35
   5  -2   7    8.06   11.06
  -5  -2  -7    4.67    2.91
   5   2   7    5.59    2.89
  -5   2  -7   16.44   19.93
   5  -2   8  223.11   26.16
   5  -2   8  188.51   19.81
  -5  -2  -8  247.89   19.13
   5   2   8  238.74   18.43
  -5   2  -8  241.83   28.36
   5  -2   9  153.09   18.29
   5  -2   9  110.76   19.13
  -5  -2  -9  155.38   12.81
  -5  -2  -9  104.76   13.67
   5   2   9  143.00   11.92
   5   2   9  140.17   15.51
  -5   2  -9  155.92   22.74
  -5   2  -9  189.18   32.83
   5  -2  10  202.11   21.52
   5  -2  10  155.11   21.84
  -5  -2 -10  166.42   13.38
   5   2  10  152.01   14.34
   5   2  10  160.23   12.90
  -5   2 -10  118.91   14.03
  -5   2 -10  182.31   32.73
   5  -2  11   27.62   13.76
   5  -2  11   31.87   10.13
  -5  -2 -11   37.70    4.58
   5   2  11   33.65    4.18
   5   2  11   40.56    6.41
  -5   2 -11   30.20   20.57
  -5   2 -11   22.39    7.78
   5  -2  12    8.63   12.91
   5  -2  12   23.02    8.51
   5   2  12   26.86    4.51
   5   2  12   30.48    3.92
  -5   2 -12   25.04    7.69
  -5   2 -12  -13.87   18.96
   5  -2  13   10.40   11.80
   5  -2  13    8.74    7.38
  -5   2 -13   29.82    8.76
  -5   2 -13    4.46   20.01
   5  -2  14   -6.94    9.69
  -5   2 -14   20.57   18.82
  -5   2 -14   -1.05    6.48
   5  -2  15   26.92    8.84
  -5   2 -15   -3.39   14.54
  -5   2 -15    2.30    6.52
  -5  -3  16   34.79    7.94
  -5  -3  16   10.83    6.63
   5   3 -16   31.72    9.54
   5   3 -16   31.72    8.11
  -5  -3  15   -1.12    6.12
  -5  -3  15    2.37    5.70
   5   3 -15   -3.90    7.08
   5   3 -15    6.94    5.27
  -5  -3  14   14.58    8.23
  -5  -3  14   -0.17    4.90
   5   3 -14   -0.45    5.13
   5   3 -14    1.12    5.29
   5  -3 -13   29.00    5.49
  -5  -3  13   26.04    7.37
   5   3 -13   32.02    6.77
  -5   3  13   24.63    4.28
  -5   3  13   21.36   11.15
  -5  -3  12   15.26    6.92
   5   3 -12   18.81    8.33
  -5   3  12   13.81   12.17
   5  -3 -11  107.03   19.42
   5  -3 -11  115.22   11.22
  -5  -3  11  117.17   14.26
  -5  -3  11  122.41   13.56
   5   3 -11  117.91   12.42
   5   3 -11  111.81   14.49
  -5   3  11  104.62   10.02
  -5   3  11  118.47   17.91
   5  -3 -10  311.58   24.24
   5  -3 -10  338.24   34.59
  -5  -3  10  287.34   23.86
  -5  -3  10  387.52   33.07
   5   3 -10  286.53   25.93
   5   3 -10  295.28   24.20
  -5   3  10  324.64   25.06
  -5   3  10  353.05   33.42
   5  -3  -9   17.21    4.21
   5  -3  -9   14.43   14.58
  -5  -3   9   15.43    5.82
  -5  -3   9   21.80    7.25
   5   3  -9   16.47    4.89
   5   3  -9   23.93    7.62
  -5   3   9   22.89    5.78
  -5   3   9   19.15   10.48
   5  -3  -8   26.58    5.41
   5  -3  -8    3.88   14.02
  -5  -3   8   18.22    5.75
  -5  -3   8   11.04    5.44
   5   3  -8   10.02    4.80
   5   3  -8   10.02    5.57
  -5   3   8   15.12    9.65
  -5   3   8   20.10    6.34
   5  -3  -7  388.59   36.92
   5  -3  -7  389.81   30.31
  -5  -3   7  431.15   33.47
   5   3  -7  372.43   28.99
  -5   3   7  346.72   29.69
  -5   3   7  348.61   32.75
   5  -3  -6   43.22    7.18
   5  -3  -6   45.85   14.42
  -5  -3   6   47.48    7.90
  -5  -3   6   55.81    8.16
   5   3  -6   48.26    7.14
   5   3  -6   35.28    8.22
  -5   3   6   53.64   14.10
  -5   3   6   43.84   12.98
   5  -3  -5  132.52   18.42
   5  -3  -5  167.77   16.33
  -5  -3   5  142.73   13.51
   5   3  -5  162.11   16.44
  -5   3   5  158.88   20.68
  -5   3   5  171.40   23.28
   5  -3  -4  378.90   34.28
   5  -3  -4  407.72   33.68
  -5  -3   4  420.64   32.18
  -5  -3   4  417.68   32.26
   5   3  -4  408.52   32.89
   5   3  -4  387.52   29.69
  -5   3   4  351.98   34.77
  -5   3   4  384.55   35.74
   5  -3  -3  130.25   15.20
   5  -3  -3  111.38   16.97
  -5  -3   3  115.53   11.28
  -5  -3   3  129.31   12.65
   5   3  -3  113.33   11.18
   5   3  -3  111.40   12.21
  -5   3   3  137.75   22.78
  -5   3   3   97.54   16.47
   5  -3  -2  191.07   22.84
   5  -3  -2  177.87   18.68
  -5  -3   2  194.43   16.87
  -5  -3   2  189.58   16.14
   5   3  -2  188.10   17.02
   5   3  -2  163.73   14.46
  -5   3   2  168.44   21.58
  -5   3   2  198.61   26.07
   5  -3  -1  592.05   47.29
   5  -3  -1  587.34   48.96
  -5  -3   1  707.17   51.44
   5   3  -1  773.82   56.61
  -5   3   1  609.96   51.13
  -5   3   1  564.71   51.68
   5  -3   0  151.88   19.89
   5  -3   0   99.49   14.37
  -5  -3   0   85.62    9.06
  -5  -3   0  104.04   10.24
   5   3   0  104.35   10.84
   5   3   0   83.12    9.49
  -5   3   0  113.60   18.33
   5  -3   1  219.21   24.91
   5  -3   1  203.72   22.39
  -5  -3  -1  181.64   15.82
   5   3   1  179.35   15.92
   5   3   1  197.39   17.09
  -5   3  -1  161.17   21.57
  -5   3  -1  257.17   36.02
   5  -3   2   61.87   14.08
   5  -3   2   70.85   15.16
  -5  -3  -2   55.03    6.73
  -5  -3  -2   52.23    6.60
   5   3   2   56.73    7.34
   5   3   2   61.22    8.43
  -5   3  -2   52.66   14.88
  -5   3  -2   93.76   25.72
   5  -3   3   -1.63   10.39
  -5  -3  -3    4.55    3.32
  -5  -3  -3    1.26    2.98
   5   3   3    0.74    4.68
   5   3   3    1.96    3.36
  -5   3  -3    8.01   19.87
   5  -3   4   14.37   11.17
   5  -3   4   24.12   10.05
  -5  -3  -4   32.99    5.60
  -5  -3  -4   18.14    4.04
   5   3   4   20.02    7.80
  -5   3  -4   31.13   21.95
  -5   3  -4   10.36   11.81
   5  -3   5  325.72   29.82
  -5  -3  -5  311.98   24.40
   5   3   5  291.92   22.81
   5   3   5  356.28   32.53
  -5   3  -5  324.51   33.51
   5  -3   6   69.60   12.46
   5  -3   6   55.68   16.74
  -5  -3  -6   86.08    8.01
  -5  -3  -6   90.78   10.15
   5   3   6   79.24    8.20
   5   3   6   90.79   15.38
  -5   3  -6   85.81   23.93
  -5   3  -6   80.40   17.59
   5  -3   7  -14.31   12.60
   5  -3   7    2.57    9.29
  -5  -3  -7    4.59    2.34
   5   3   7   -1.76   11.47
   5   3   7    6.23    3.23
  -5   3  -7   22.02   15.79
  -5   3  -7   20.53   21.54
   5  -3   8  181.23   25.33
   5  -3   8  164.81   19.50
  -5  -3  -8  154.17   15.97
  -5  -3  -8  152.42   12.17
   5   3   8  158.34   13.17
   5   3   8  204.80   22.69
  -5   3  -8  194.84   31.74
  -5   3  -8  260.94   31.79
   5  -3   9   22.31    9.54
   5  -3   9   14.46   14.42
  -5  -3  -9   29.80    3.83
   5   3   9   30.87    4.30
   5   3   9   25.13    7.09
  -5   3  -9   19.23    7.29
  -5   3  -9   48.72   24.49
  -5   3 -10   32.32    8.89
  -5   3 -10   57.09   26.71
   5  -3  11   67.63   12.93
   5  -3  11   55.48   17.30
  -5   3 -11   60.01   10.72
  -5   3 -11   87.72   25.42
   5  -3  12   95.29   14.07
  -5   3 -12   56.23   11.88
  -5   3 -12   82.82   27.51
   5  -3  13   58.26   16.51
   5  -3  13   42.66   10.18
  -5   3 -13   52.90   22.27
  -5   3 -13   43.61   10.49
   5  -3  14   13.86    8.25
   5  -3  14   -0.66   10.25
  -5   3 -14   14.12    8.88
  -5   3 -14   20.87   17.69
  -5  -4  14  122.83   15.44
   5   4 -14  179.75   20.18
  -5  -4  13   36.36    8.87
  -5  -4  13   39.17    9.17
   5   4 -13   36.33    9.95
   5   4 -13   34.00    7.11
  -5  -4  12   47.03    9.40
  -5  -4  12   34.71   10.39
   5   4 -12   38.09    7.21
   5   4 -12   33.68    9.97
  -5   4  12   44.92    5.71
  -5   4  12   28.28    9.39
   5  -4 -11   25.22    4.96
  -5  -4  11   32.15    7.93
  -5  -4  11   23.33    8.09
   5   4 -11   39.76   10.08
   5   4 -11   30.26    6.70
  -5   4  11   25.88    4.91
  -5   4  11   -1.27    9.72
   5  -4 -10   63.62   12.53
   5  -4 -10   60.35    7.48
  -5  -4  10   69.84   10.10
  -5  -4  10   57.00   11.68
   5   4 -10   50.10   12.03
   5   4 -10   69.77    9.52
  -5   4  10   78.26    9.35
  -5   4  10   56.05   15.03
   5  -4  -9   60.75    8.05
   5  -4  -9   48.27   12.07
  -5  -4   9   63.41   11.16
   5   4  -9   51.15   10.16
  -5   4   9   32.42   13.09
   5  -4  -8  181.37   16.56
   5  -4  -8  181.64   21.41
  -5  -4   8  194.30   18.26
  -5  -4   8  222.04   21.99
   5   4  -8  183.66   16.70
   5   4  -8  178.14   18.72
  -5   4   8  197.12   23.32
  -5   4   8  178.68   21.84
   5  -4  -7  268.08   27.08
   5  -4  -7  249.51   21.60
  -5  -4   7  323.16   28.24
  -5  -4   7  296.63   24.88
   5   4  -7  238.06   22.65
   5   4  -7  256.77   21.58
  -5   4   7  304.98   31.52
  -5   4   7  250.18   27.19
   5  -4  -6  148.52   19.35
   5  -4  -6  135.19   15.23
  -5  -4   6  129.98   13.45
  -5  -4   6  147.04   15.81
   5   4  -6  129.33   12.65
   5   4  -6  111.71   13.96
  -5   4   6  119.68   19.28
  -5   4   6  167.50   24.26
   5  -4  -5   12.04    7.06
   5  -4  -5   14.68   10.98
  -5  -4   5    1.96    5.39
  -5  -4   5    3.62    4.15
   5   4  -5   -1.13    5.71
   5   4  -5   11.44    4.64
  -5   4   5   -1.23   11.59
  -5   4   5   10.90   12.34
   5  -4  -4  178.81   19.54
   5  -4  -4  210.86   23.52
  -5  -4   4  212.34   19.05
  -5  -4   4  207.63   19.12
   5   4  -4  187.03   16.55
   5   4  -4  204.53   19.55
  -5   4   4  178.95   26.50
  -5   4   4  166.83   22.78
   5  -4  -3   44.46   10.75
   5  -4  -3   49.81   13.61
  -5  -4   3   69.18    9.26
   5   4  -3   48.33    7.18
  -5   4   3   27.13   14.82
  -5   4   3   36.13   15.98
  -5  -4   2   39.12    7.18
  -5  -4   2   33.82    6.79
   5   4  -2   37.66    7.99
   5   4  -2   40.53    6.41
  -5   4   2   41.74   19.40
   5  -4  -1 1790.82  129.98
   5  -4  -1 1851.42  134.57
  -5  -4   1 1960.49  138.29
   5   4  -1 1957.79  138.83
  -5   4   1 2095.13  158.21
  -5   4   1 1728.89  129.17
   5  -4   0   44.81   17.79
   5  -4   0   86.83   16.86
  -5  -4   0   70.53    8.95
  -5  -4   0   57.27    7.71
   5   4   0   65.86    9.70
   5   4   0   51.35    7.43
  -5   4   0  101.05   21.27
   5  -4   1   69.40   13.65
  -5  -4  -1   78.30    8.88
  -5  -4  -1   71.85    8.76
   5   4   1   76.00    9.43
   5   4   1   53.04    8.60
  -5   4  -1   36.77   17.52
   5  -4   2    7.54    8.82
   5  -4   2    4.26   11.78
  -5  -4  -2    4.18    3.85
  -5  -4  -2    0.44    3.47
   5   4   2    9.14    5.04
   5   4   2   12.89    5.51
  -5   4  -2   10.38   14.06
  -5   4  -2    1.29   24.02
   5  -4   3    5.03    8.96
   5  -4   3    6.00   13.21
  -5  -4  -3    2.47    3.50
  -5  -4  -3    3.73    3.75
   5   4   3    8.69    5.19
   5   4   3    0.37    4.11
  -5   4  -3   28.14   26.01
  -5   4  -3   20.88   14.37
   5  -4   4  106.17   15.04
   5  -4   4  127.43   22.06
  -5  -4  -4  119.97   11.93
  -5  -4  -4  128.62   12.10
   5   4   4  120.12   12.86
   5   4   4  127.43   12.97
  -5   4  -4  203.18   34.69
  -5   4  -4  138.02   24.24
   5  -4   5  165.75   20.04
   5  -4   5  152.01   24.86
  -5  -4  -5  203.99   17.81
  -5  -4  -5  173.83   15.31
   5   4   5  193.76   17.61
   5   4   5  172.21   17.02
  -5   4  -5  215.44   33.61
  -5   4  -5  237.52   30.66
   5  -4   6   34.28   17.69
   5  -4   6   30.05   11.14
  -5  -4  -6   38.01    6.07
   5   4   6   41.93   12.37
  -5   4  -6   57.32   18.64
  -5   4  -6   46.56   23.82
   5  -4   7    6.55   14.14
   5  -4   7   -3.69    9.48
  -5  -4  -7    5.57    4.26
   5   4   7    3.94    3.91
  -5   4  -7   -9.45   19.73
  -5   4  -7    2.59    8.38
   5  -4   8   15.04   15.11
   5  -4   8   21.48   11.13
  -5  -4  -8    9.85    3.78
   5   4   8    7.88    9.81
   5   4   8    5.60    3.91
  -5   4  -8   25.18   22.19
  -5   4  -8   14.25    7.51
   5  -4   9   22.92   10.00
   5  -4   9    4.59   15.51
  -5   4  -9    4.72   21.49
  -5   4  -9   13.14    7.73
   5  -4  10   85.78   19.21
   5  -4  10   89.70   14.64
  -5   4 -10   70.64   24.76
  -5   4 -10  101.36   14.30
   5  -4  11   10.94   14.68
   5  -4  11   -7.62    8.63
  -5   4 -11   24.18   18.88
  -5   4 -11   12.66    8.19
   5  -4  12   18.78    9.65
   5  -4  12   15.88   14.61
  -5   4 -12   33.69   20.66
  -5  -5  11   59.15   10.86
   5   5 -11   57.48   11.80
  -5  -5  10   45.98   10.63
  -5  -5  10   37.72    7.98
   5   5 -10   55.14   11.03
   5   5 -10   50.60    7.62
  -5   5  10   38.25    6.94
  -5   5  10   35.20    7.65
   5  -5  -9   -3.72    3.48
  -5  -5   9   -3.08    6.29
  -5  -5   9    6.67    5.64
   5   5  -9   15.73    5.59
   5   5  -9   18.08    7.39
  -5   5   9    7.69   13.19
  -5   5   9   12.38    8.44
   5  -5  -8  103.53   12.32
   5  -5  -8  107.84   13.98
  -5  -5   8   87.59   13.33
  -5  -5   8   78.66   10.82
   5   5  -8  104.65   14.52
   5   5  -8   78.62    9.90
  -5   5   8  105.96   19.94
  -5   5   8  127.08   20.20
   5  -5  -7  133.45   15.38
   5  -5  -7  118.14   15.75
  -5  -5   7  142.60   15.04
   5   5  -7  124.62   12.59
  -5   5   7  142.73   23.24
  -5   5   7  119.35   20.53
   5  -5  -6   10.79    8.16
  -5  -5   6   50.75   10.47
  -5  -5   6   31.04    7.26
   5   5  -6   34.97    9.65
   5   5  -6   27.79    6.55
  -5   5   6   37.27   13.81
   5  -5  -5   94.83   14.49
   5  -5  -5   83.31   14.38
  -5  -5   5   99.48   13.71
  -5  -5   5  119.37   13.14
   5   5  -5   88.10   13.06
   5   5  -5  103.53   11.43
  -5   5   5   71.40   20.53
  -5   5   5  110.39   21.68
   5  -5  -4   62.18   12.12
  -5  -5   4   44.61    8.12
  -5  -5   4   69.71   11.56
   5   5  -4   65.98   10.84
   5   5  -4   55.83    8.21
  -5   5   4   54.10   18.59
   5  -5  -3   28.49    9.53
   5  -5  -3   20.56   11.18
  -5  -5   3   33.97    7.29
  -5  -5   3   28.84    8.51
  -5   5   3   48.66   17.59
  -5   5   3   53.71   20.61
   5  -5  -2  128.22   16.51
   5  -5  -2  142.19   20.16
  -5  -5   2  168.71   18.11
  -5  -5   2  173.56   16.74
   5   5  -2  138.96   13.63
   5   5  -2  166.96   17.71
  -5   5   2  148.79   28.44
  -5   5   2  230.66   30.50
   5  -5  -1   29.99   14.41
   5  -5  -1   56.00   12.65
  -5  -5   1   29.85    6.62
  -5  -5   1   43.94    9.51
   5   5  -1   30.79    7.93
   5   5  -1   37.74    6.64
  -5   5   1   76.39   21.22
  -5   5   1    4.97   23.86
   5  -5   0  136.40   22.80
   5  -5   0  118.20   17.68
  -5  -5   0  109.50   14.07
  -5  -5   0  108.12   11.77
   5   5   0  122.96   12.57
   5   5   0   99.34   12.84
   5  -5   1  117.98   22.14
   5  -5   1  112.72   17.87
  -5  -5  -1  102.52   11.33
   5   5   1  120.70   14.22
   5   5   1  113.50   11.98
  -5   5  -1  102.08   29.16
  -5   5  -1  134.62   24.72
   5  -5   2   42.89   13.60
   5  -5   2   26.09   15.20
  -5  -5  -2   24.26    8.26
   5   5   2   37.58    7.89
  -5   5  -2   58.68   20.13
  -5   5  -2   22.96   25.31
   5  -5   3  431.01   45.04
  -5  -5  -3  408.12   33.84
  -5  -5  -3  370.41   29.18
   5   5   3  401.93   33.03
   5   5   3  420.24   33.07
  -5   5  -3  442.86   50.29
   5  -5   4  134.92   24.65
   5  -5   4  124.70   17.85
  -5  -5  -4  120.07   11.96
  -5  -5  -4  109.19   12.92
   5   5   4  142.60   14.16
   5   5   4  124.30   14.33
  -5   5  -4   86.48   12.87
  -5   5  -4  122.83   29.62
   5  -5   5   30.38   11.66
  -5  -5  -5   46.33    6.83
  -5  -5  -5   31.58    7.25
   5   5   5   32.85    7.65
   5   5   5   45.79    7.59
  -5   5  -5   41.47   10.10
   5  -5   6   16.72   10.54
   5  -5   6   43.61   17.23
  -5  -5  -6   12.15    5.48
   5   5   6   17.02    8.08
   5   5   6   29.64    6.98
  -5   5  -6   24.80   22.84
  -5   5  -6   16.64    8.03
   5  -5   7   20.39    9.02
   5  -5   7   11.38   13.59
   5   5   7   28.71   12.69
  -5   5  -7    8.80   21.68
  -5   5  -7   22.11    9.10
   5  -5   8   35.20   10.31
   5  -5   8   10.93   15.12
  -5   5  -8   35.88    9.92
  -5   5  -8    0.69   19.79
   5  -5   9    7.58   12.36
  -5   5  -9   28.44   21.23
  -5  -6   8   58.14   12.45
   5   6  -8   94.93   14.30
   5  -6  -7   10.38    7.04
  -5  -6   7   16.91    7.24
   5   6  -7   14.62    7.80
   5   6  -7    8.26    5.43
  -5   6   7   -5.61   12.38
  -5   6   7    2.27    6.19
   5  -6  -6   -5.12    7.07
   5  -6  -6   -0.68    8.04
  -5  -6   6   -5.76    7.02
  -5  -6   6    0.64    5.83
   5   6  -6    0.90    5.91
   5   6  -6   -2.22    4.66
  -5   6   6   16.04   11.62
  -5   6   6   16.23    7.09
   5  -6  -5   47.93   12.57
   5  -6  -5   50.06   11.11
  -5  -6   5   39.69    9.77
  -5  -6   5   53.36    9.55
   5   6  -5   46.84    8.18
   5   6  -5   39.33   10.12
  -5   6   5   36.22    9.03
  -5   6   5   17.02   15.85
   5  -6  -4   28.60   11.11
   5  -6  -4   35.75   10.82
  -5  -6   4   41.71   10.04
  -5  -6   4   36.11    8.37
   5   6  -4   47.67   10.41
   5   6  -4   38.87    6.93
  -5   6   4   36.34    9.70
  -5   6   4   26.44   16.09
   5  -6  -3   91.44   16.29
   5  -6  -3   79.29   13.92
  -5  -6   3  123.96   14.11
   5   6  -3  112.49   12.12
  -5   6   3  104.77   14.66
  -5   6   3   69.49   23.62
   5  -6  -2   -4.06   10.76
   5  -6  -2   10.11   10.78
  -5  -6   2   24.05    7.09
  -5  -6   2   14.72    7.14
   5   6  -2   37.93    9.86
   5   6  -2   14.11    5.35
  -5   6   2    7.70    7.93
  -5   6   2    9.93   20.32
   5  -6  -1    2.64   11.12
   5  -6  -1   -6.83    9.70
  -5  -6   1    5.14    6.64
  -5  -6   1   -3.46    4.53
   5   6  -1    0.39    7.02
   5   6  -1   -2.77    3.92
  -5   6   1    4.13    7.56
  -5   6   1    1.04   22.62
   5  -6   0  154.30   20.05
  -5  -6   0  118.07   14.68
  -5  -6   0  166.29   16.23
   5   6   0  131.74   13.24
   5   6   0  158.21   17.60
  -5   6   0  123.35   15.83
   5  -6   1  160.09   20.68
   5  -6   1  146.64   23.16
  -5  -6  -1  110.74   14.29
  -5  -6  -1  154.57   15.11
   5   6   1  182.18   19.20
   5   6   1  160.36   15.22
  -5   6  -1  162.92   35.51
  -5   6  -1  151.48   18.29
   5  -6   2   14.31   10.07
   5  -6   2   33.80   16.39
  -5  -6  -2   28.88    6.37
  -5  -6  -2   28.56    8.40
   5   6   2   28.87    6.50
   5   6   2   33.54    8.56
  -5   6  -2   -9.74   22.63
  -5   6  -2   28.96    9.59
   5  -6   3  140.58   18.70
   5  -6   3  113.89   22.12
  -5  -6  -3  139.77   14.12
  -5  -6  -3  107.83   13.64
   5   6   3  154.03   17.84
   5   6   3  161.57   16.06
  -5   6  -3  128.17   17.06
  -5   6  -3  146.37   32.19
   5  -6   4   38.44   11.29
   5  -6   4   46.74   17.84
   5   6   4   44.29    7.66
  -5   6  -4   14.14   20.22
  -5   6  -4   17.92    9.31
   5  -6   5   35.13   16.32
   5   6   5   29.21    8.94
  -5   6  -5   51.49   23.35
  -5  -7   3   28.25   11.11
   5   7  -3   50.26   11.03
   5  -7  -2  -16.43    7.70
  -5  -7   2    1.78    8.92
   5   7  -2   10.44    8.80
  -5   7   2   -5.39   10.17
   5  -7  -1    7.16    9.01
  -5  -7   1   11.04    9.82
   5   7  -1   16.52    8.75
  -5   7   1   -3.13   10.16
   5  -7   0   19.32   10.57
  -5  -7   0   26.34   11.51
   5   7   0   21.81    8.13
  -5   7   0    8.82   11.64
  -5   7  -1   20.40   13.32
   6   0 -17   10.32    6.41
   6   0 -17    0.71    5.44
  -6   0  17   11.60    5.20
  -6   0  17    4.81    5.97
   6   0 -16   58.98   10.18
   6   0 -16   52.20    9.41
  -6   0  16   60.20    9.99
  -6   0  16   55.15    8.90
   6   0 -15   18.33    6.79
   6   0 -15    9.29    6.36
  -6   0  15   18.58    5.86
  -6   0  15   11.30    5.52
   6   0 -14    1.18    5.62
   6   0 -14    2.22    5.58
  -6   0  14   -1.54    4.20
   6   0 -13    9.47    6.06
   6   0 -13    7.18    5.78
  -6   0  13    3.28    4.21
  -6   0  13   13.04    4.95
   6   0 -12  213.15   19.46
  -6   0  12  232.95   19.54
   6   0 -11  189.18   18.22
   6   0 -11  206.82   18.51
  -6   0  11  216.11   18.33
  -6   0  11  227.69   19.89
   6   0 -10  412.16   32.01
   6   0 -10  372.84   30.48
  -6   0  10  434.11   33.72
  -6   0  10  429.67   32.76
   6   0  -9  136.13   14.64
  -6   0   9  196.32   16.70
  -6   0   9  170.33   15.73
   6   0  -8   47.77    8.20
   6   0  -8   43.13    6.74
  -6   0   8   42.24    6.83
  -6   0   8   41.19    6.21
   6   0  -7  445.56   33.74
   6   0  -7  363.41   29.66
  -6   0   7  443.13   33.82
  -6   0   7  448.11   33.47
   6   0  -6   56.26    9.78
   6   0  -6   58.06    7.39
  -6   0   6   54.20    7.20
  -6   0   6   52.50    6.99
   6   0  -5  357.49   32.42
   6   0  -5  317.10   24.73
  -6   0   5  286.13   23.07
  -6   0   5  275.08   22.02
   6   0  -4  125.44   11.70
   6   0  -4  157.80   21.06
  -6   0   4  145.96   13.71
  -6   0   4  124.63   12.01
   6   0  -3   43.03    6.34
  -6   0   3   50.55    7.78
  -6   0   3   47.72    7.67
   6   0  -2   79.71    8.75
  -6   0   2   70.04    9.35
   6   0  -1  206.69   17.38
  -6   0   1  167.90   15.82
   6   0   0   46.76    6.82
   6   0   0   40.46   13.84
  -6   0   0   46.10    8.98
  -6   0   0   26.51    8.80
   6   0   1   90.40   18.19
   6   0   1  106.27   10.81
  -6   0  -1  109.12   12.24
  -6   0  -1   96.64   15.73
   6   0   2  860.67   68.58
   6   0   2  829.30   59.84
  -6   0  -2  995.46   75.73
  -6   0  -2  709.06   53.08
   6   0   3 1982.02  145.42
   6   0   3 1837.95  128.66
  -6   0  -3 2263.45  161.98
  -6   0  -3 2015.69  142.87
   6   0   4   34.66   18.43
   6   0   4   44.50    7.30
  -6   0  -4   51.44   14.65
  -6   0  -4   45.40   11.37
   6   0   5   -6.22    4.75
   6   0   5    1.58   13.46
  -6   0  -5   12.47   12.87
  -6   0  -5   -6.21    9.96
   6   0   6  120.18   13.39
   6   0   6   98.32   16.25
  -6   0  -6  130.01   20.16
  -6   0  -6  122.44   17.99
   6   0   7    8.03    9.95
   6   0   7   10.98    6.01
  -6   0  -7   13.53   12.95
  -6   0  -7    0.29    9.22
   6   0   8   81.89   11.23
   6   0   8  104.18   15.83
  -6   0  -8   89.27   18.86
  -6   0  -8   76.60   15.11
   6   0   9  227.02   21.26
   6   0   9  259.73   26.00
  -6   0  -9  213.15   27.36
  -6   0  -9  183.93   23.23
   6   0  10  861.61   65.32
   6   0  10 1038.95   76.64
  -6   0 -10  773.82   64.38
  -6   0 -10  811.93   64.94
   6   0  11  136.54   16.16
   6   0  11  160.63   17.28
  -6   0 -11  155.65   21.11
  -6   0 -11  129.66   21.37
   6   0  12   -3.92    5.85
  -6   0 -12   -4.30   12.61
   6   0  13   76.59   11.81
   6   0  13   68.21   12.19
  -6   0 -13   59.27    9.78
  -6   0 -13   57.44   16.49
   6   0  14   -2.86    5.28
   6   0  14   -9.78    6.13
  -6  -1  17  165.08   18.04
  -6  -1  17  183.52   17.84
   6   1 -17  170.60   19.24
   6   1 -17  182.99   18.39
   6  -1 -16    1.80    5.17
  -6  -1  16    4.85    6.32
  -6  -1  16   -3.03    4.45
   6   1 -16    8.34    6.16
   6   1 -16   -0.18    5.96
  -6   1  16    1.78    5.29
  -6   1  16    3.79    4.63
   6  -1 -15   97.30   12.29
  -6  -1  15   96.26   11.44
  -6  -1  15   84.25   12.22
   6   1 -15   88.17   12.59
   6   1 -15   99.55   12.48
  -6   1  15  123.43   12.89
   6  -1 -14   63.96    9.64
   6  -1 -14   54.02   14.41
  -6  -1  14   66.07    9.12
  -6  -1  14   71.94   10.27
   6   1 -14   63.68    9.81
   6   1 -14   55.11   10.00
  -6   1  14   53.17    8.56
  -6   1  14   61.40    8.23
   6  -1 -13  110.08   11.93
   6  -1 -13  134.79   19.27
  -6  -1  13  127.81   13.30
  -6  -1  13  102.12   11.62
   6   1 -13  142.06   14.97
   6   1 -13  125.31   14.76
  -6   1  13  107.25   12.37
  -6   1  13  111.21   11.17
   6  -1 -12    7.88    4.23
   6  -1 -12    9.88   10.50
  -6  -1  12   10.11    4.44
  -6  -1  12    5.17    4.67
   6   1 -12   -0.14    5.71
   6   1 -12    4.26    5.62
  -6   1  12    2.67    4.58
  -6   1  12    4.34    3.64
   6  -1 -11   51.50    7.40
   6  -1 -11   63.34   14.61
  -6  -1  11   53.40    7.66
   6   1 -11   61.27    9.29
  -6   1  11   39.38    7.35
  -6   1  11   53.90    6.93
   6  -1 -10  618.17   51.54
   6  -1 -10  662.74   48.92
  -6  -1  10  609.55   45.23
  -6  -1  10  643.49   47.85
   6   1 -10  635.81   47.91
   6   1 -10  736.40   54.77
  -6   1  10  604.03   45.50
  -6   1  10  624.50   45.73
   6  -1  -9  614.13   45.34
   6  -1  -9  629.89   52.19
  -6  -1   9  574.95   42.86
   6   1  -9  533.61   40.68
  -6   1   9  603.63   44.23
  -6   1   9  598.38   44.88
   6  -1  -8   26.94   11.67
   6  -1  -8   19.56    4.90
  -6  -1   8   21.05    5.04
  -6  -1   8   10.28    4.35
   6   1  -8   22.89    6.55
   6   1  -8   14.69    5.15
  -6   1   8   16.33    5.41
  -6   1   8   15.57    4.55
   6  -1  -7   85.52    9.16
   6  -1  -7  136.94   20.66
  -6  -1   7   85.56    9.08
  -6  -1   7   66.89    8.05
   6   1  -7   79.20   10.34
   6   1  -7   86.96    9.77
  -6   1   7   87.99    9.81
  -6   1   7   78.42    9.83
   6  -1  -6  187.03   23.35
   6  -1  -6  184.60   15.79
  -6  -1   6  191.33   16.21
  -6  -1   6  188.91   16.31
   6   1  -6  182.72   15.96
   6   1  -6  182.72   16.78
  -6   1   6  172.21   16.12
  -6   1   6  200.90   17.52
   6  -1  -5   89.57   16.55
   6  -1  -5  126.38   12.10
  -6  -1   5  100.43   10.28
  -6  -1   5  129.74   12.04
   6   1  -5  130.40   13.49
   6   1  -5  131.66   12.56
  -6   1   5  148.25   14.99
  -6   1   5  144.35   14.18
   6  -1  -4  498.20   36.83
   6  -1  -4  537.25   45.86
  -6  -1   4  620.19   45.59
  -6  -1   4  553.14   40.62
   6   1  -4  575.89   43.38
   6   1  -4  620.46   45.59
  -6   1   4  612.52   46.74
  -6   1   4  537.25   40.61
   6  -1  -3  294.88   30.51
   6  -1  -3  335.55   26.69
  -6  -1   3  314.27   24.94
  -6  -1   3  330.97   25.29
   6   1  -3  360.45   28.84
   6   1  -3  321.68   25.13
  -6   1   3  292.46   25.60
  -6   1   3  295.42   25.35
   6  -1  -2  210.19   18.04
   6  -1  -2  209.51   25.26
  -6  -1   2  277.37   22.16
   6   1  -2  228.91   18.82
  -6   1   2  271.18   27.87
  -6   1   2  221.36   20.61
   6  -1  -1  376.07   29.81
  -6  -1   1  398.69   30.43
  -6  -1   1  377.82   29.08
   6   1  -1  383.48   28.99
   6   1  -1  508.57   41.40
  -6   1   1  510.72   44.15
  -6   1   1  387.25   31.99
   6  -1   0  787.42   57.74
  -6  -1   0  775.71   56.20
  -6  -1   0  732.76   53.19
   6   1   0  856.50   66.38
   6   1   0  785.00   56.28
  -6   1   0  991.95   78.42
   6  -1   1  977.55   71.15
   6  -1   1  988.59   79.12
  -6  -1  -1 1061.43   75.91
  -6  -1  -1 1014.31   72.60
   6   1   1  898.10   63.89
   6   1   1 1112.74   84.61
  -6   1  -1  995.99   78.65
  -6   1  -1 1002.05   75.26
   6  -1   2  123.76   13.79
   6  -1   2  140.04   25.57
  -6  -1  -2  162.25   14.89
  -6  -1  -2  138.56   13.83
   6   1   2  150.00   13.16
   6   1   2  118.22   18.07
  -6   1  -2  123.54   19.20
  -6   1  -2  149.87   18.61
   6  -1   3  313.60   27.04
   6  -1   3  286.53   32.10
  -6  -1  -3  257.58   21.53
  -6  -1  -3  283.84   24.49
   6   1   3  250.32   26.35
   6   1   3  263.10   20.94
  -6   1  -3  234.83   26.14
  -6   1  -3  291.78   28.90
   6  -1   4  113.21   17.56
   6  -1   4  113.98   13.96
   6   1   4  111.92   11.03
   6   1   4  110.14   18.46
  -6   1  -4   95.32   19.25
  -6   1  -4  113.91   18.61
   6  -1   5   71.51   11.82
   6  -1   5   85.92   15.35
  -6  -1  -5   79.52    9.79
  -6  -1  -5   85.88   11.81
   6   1   5   83.67    9.38
   6   1   5  142.73   22.27
  -6   1  -5   63.15   18.69
  -6   1  -5   93.80   16.97
   6  -1   6  263.37   27.25
   6  -1   6  253.40   23.78
  -6  -1  -6  249.91   21.73
  -6  -1  -6  279.66   26.54
   6   1   6  244.93   20.13
   6   1   6  299.32   34.44
  -6   1  -6  241.16   26.93
  -6   1  -6  254.88   31.90
   6  -1   7   12.07    8.14
   6  -1   7    8.92   10.26
  -6  -1  -7   -7.12    6.30
  -6  -1  -7   -0.70    8.68
   6   1   7    2.75    3.92
   6   1   7    5.79   12.15
  -6   1  -7    4.91   15.89
  -6   1  -7    2.67   12.22
   6  -1   8   23.27    9.12
  -6  -1  -8   21.27    9.96
  -6  -1  -8   12.98    7.45
   6   1   8   15.30    5.08
   6   1   8    6.72   10.09
  -6   1  -8   40.58   18.31
   6  -1   9   41.93   10.11
   6  -1   9   38.74   10.65
  -6  -1  -9   41.73    9.68
  -6  -1  -9   39.78   11.62
   6   1   9   62.73   12.32
   6   1   9   48.85    7.45
  -6   1  -9   52.19   15.67
  -6   1  -9   40.33   17.91
   6  -1  10   79.07   13.26
  -6  -1 -10   66.88   12.11
  -6  -1 -10   76.26   10.92
   6   1  10   97.53   10.94
   6   1  10   85.88   13.40
  -6   1 -10  128.24   20.26
   6  -1  11   32.81   10.04
   6  -1  11   47.99   12.08
  -6  -1 -11   65.41   13.20
  -6  -1 -11   36.83    9.23
   6   1  11   39.87    9.40
   6   1  11   48.61    7.62
  -6   1 -11   49.82   17.95
  -6   1 -11   39.47   17.80
   6  -1  12   11.53    8.15
   6  -1  12   40.31   10.73
  -6  -1 -12   26.18    9.05
  -6  -1 -12   29.88   10.67
   6   1  12   24.08    5.89
   6   1  12   16.41    8.67
  -6   1 -12    5.99    6.21
  -6   1 -12   22.14   16.86
   6  -1  13   37.23   10.37
   6  -1  13   50.43   11.14
  -6  -1 -13   58.71   10.38
   6   1  13   49.23    9.09
   6   1  13   59.66    7.90
  -6   1 -13   31.13    8.17
  -6   1 -13   39.61   17.80
   6  -1  14   21.71    9.27
   6  -1  14   11.07    6.80
  -6   1 -14    9.25    6.60
  -6   1 -14    3.60   16.87
   6  -1  15    8.79    7.28
  -6   1 -15   -4.39   11.07
  -6  -2  17   16.66    7.96
   6   2 -17   13.14    6.94
  -6  -2  16   10.79    5.25
  -6  -2  16   24.82    8.54
   6   2 -16   20.75    7.11
   6   2 -16   13.60    7.08
   6  -2 -15   22.08    6.64
  -6  -2  15   11.75    5.39
   6   2 -15   17.94    6.43
  -6   2  15   20.92    8.66
  -6   2  15   19.03    5.22
   6  -2 -14   12.90    5.16
   6  -2 -14   16.95   12.56
  -6  -2  14   14.47    6.64
   6   2 -14   22.88    8.16
  -6   2  14   18.69    4.54
  -6   2  14   25.49    8.55
   6  -2 -13   93.54   10.40
   6  -2 -13   64.34   15.74
  -6  -2  13   94.99   11.38
  -6  -2  13   99.48   12.50
   6   2 -13   85.99   10.91
   6   2 -13   94.31   13.68
  -6   2  13   95.21   13.03
  -6   2  13   82.89    9.02
   6  -2 -12  166.15   23.13
   6  -2 -12  180.83   16.41
  -6  -2  12  156.59   15.46
  -6  -2  12  199.82   19.04
   6   2 -12  173.16   16.51
   6   2 -12  194.57   19.66
  -6   2  12  167.36   18.22
  -6   2  12  167.23   14.72
   6  -2 -11  135.86   13.01
   6  -2 -11  107.34   18.88
  -6  -2  11  118.12   12.41
  -6  -2  11  126.17   13.31
   6   2 -11  113.27   12.10
   6   2 -11  123.91   14.81
  -6   2  11  127.64   12.06
  -6   2  11  160.09   17.37
   6  -2 -10  158.07   14.30
   6  -2 -10  128.34   20.68
  -6  -2  10  155.92   14.82
  -6  -2  10  150.41   14.58
   6   2 -10  152.01   14.65
   6   2 -10  137.48   15.59
  -6   2  10  151.35   13.71
  -6   2  10  157.67   17.29
   6  -2  -9   21.71    4.82
   6  -2  -9   31.95   13.30
  -6  -2   9   36.48    6.76
  -6  -2   9   29.92    6.02
   6   2  -9   17.10    6.51
   6   2  -9   35.09    6.93
  -6   2   9   18.15    7.95
  -6   2   9   33.50    6.07
   6  -2  -8  138.29   21.27
   6  -2  -8  162.92   14.54
  -6  -2   8  160.50   15.01
   6   2  -8  161.30   15.24
  -6   2   8  153.76   16.94
  -6   2   8  176.93   16.10
   6  -2  -7  225.40   19.17
   6  -2  -7  250.32   29.14
  -6  -2   7  219.21   18.90
  -6  -2   7  226.89   19.32
   6   2  -7  219.61   19.46
   6   2  -7  252.20   21.58
  -6   2   7  215.71   19.11
  -6   2   7  205.88   19.93
   6  -2  -6  265.39   22.08
   6  -2  -6  237.25   28.42
  -6  -2   6  295.01   23.75
   6   2  -6  254.08   21.53
  -6   2   6  242.37   21.75
   6  -2  -5   64.58   18.18
   6  -2  -5  103.45   11.33
  -6  -2   5  109.90   11.07
  -6  -2   5  104.76   10.78
   6   2  -5  105.47   11.34
   6   2  -5   97.77   11.15
  -6   2   5  102.91   14.47
  -6   2   5  119.33   15.22
   6  -2  -4  240.22   29.78
   6  -2  -4  206.28   18.15
  -6  -2   4  205.74   17.22
  -6  -2   4  195.78   16.79
   6   2  -4  205.34   18.04
   6   2  -4  198.34   17.72
  -6   2   4  234.16   23.36
  -6   2   4  261.35   28.32
   6  -2  -3  556.36   42.23
   6  -2  -3  665.97   58.22
  -6  -2   3  603.23   44.12
  -6  -2   3  499.28   37.39
   6   2  -3  520.01   39.05
   6   2  -3  704.48   52.11
  -6   2   3  665.97   55.43
  -6   2   3  610.63   49.13
   6  -2  -2  580.87   54.75
   6  -2  -2  516.24   39.96
  -6  -2   2  537.52   39.52
  -6  -2   2  527.96   39.24
   6   2  -2  474.36   35.72
   6   2  -2  490.79   36.97
  -6   2   2  553.14   49.21
  -6   2   2  553.68   45.73
   6  -2  -1  112.96   13.79
  -6  -2   1  102.74   10.01
  -6  -2   1   96.35    9.99
   6   2  -1  101.90   10.21
   6   2  -1  123.77   12.91
  -6   2   1  158.88   19.65
   6  -2   0  217.19   21.31
   6  -2   0  216.79   29.25
  -6  -2   0  210.19   17.61
  -6  -2   0  209.11   17.06
   6   2   0  187.03   16.87
   6   2   0  225.81   18.51
  -6   2   0  204.80   27.13
  -6   2   0  238.87   26.65
   6  -2   1 1479.78  106.86
   6  -2   1 1267.85   96.14
  -6  -2  -1 1473.05  103.53
  -6  -2  -1 1401.69   98.19
   6   2   1 1106.68   79.79
   6   2   1 1440.74  101.11
  -6   2  -1 1236.75   96.13
  -6   2  -1 1444.78  107.84
   6  -2   2  231.73   25.17
   6  -2   2  222.44   21.83
  -6  -2  -2  237.79   19.50
  -6  -2  -2  229.58   18.49
   6   2   2  275.76   26.57
   6   2   2  253.81   20.74
  -6   2  -2  233.21   26.63
  -6   2  -2  195.64   27.06
   6  -2   3  694.79   56.12
   6  -2   3  668.80   52.39
  -6  -2  -3  599.05   44.31
  -6  -2  -3  633.66   45.92
   6   2   3  673.24   48.88
   6   2   3  709.60   57.14
  -6   2  -3  670.95   55.61
  -6   2  -3  637.29   56.85
   6  -2   4   77.97   13.67
  -6  -2  -4   75.35    8.05
  -6  -2  -4   81.34    9.70
   6   2   4   70.48    7.75
   6   2   4   57.29   13.84
  -6   2  -4   95.33   23.73
   6  -2   5    4.84    8.72
  -6  -2  -5   19.52    4.28
  -6  -2  -5   10.36    5.85
   6   2   5   13.68   12.26
   6   2   5   14.39    3.87
  -6   2  -5   -0.86   19.70
   6  -2   6  138.15   18.14
   6  -2   6  135.33   19.70
  -6  -2  -6  163.59   14.47
  -6  -2  -6  145.16   15.50
   6   2   6  126.42   20.35
   6   2   6  143.81   12.74
  -6   2  -6  105.01   26.36
  -6   2  -6  119.66   20.16
   6  -2   7   22.61   10.43
  -6  -2  -7   21.40    4.59
  -6  -2  -7   27.15    8.94
   6   2   7   20.96    4.35
   6   2   7   51.61   18.45
  -6   2  -7   36.83   22.47
  -6   2  -7   11.82   11.95
   6  -2   8  110.79   17.63
   6  -2   8  113.11   15.83
  -6  -2  -8  101.50    9.90
  -6  -2  -8  127.45   16.82
   6   2   8  133.53   20.28
  -6   2  -8   95.82   27.04
   6  -2   9  378.09   33.04
   6  -2   9  391.96   36.72
  -6  -2  -9  391.42   34.77
   6   2   9  422.26   35.78
  -6   2  -9  405.43   40.06
  -6   2  -9  480.83   49.36
   6  -2  10   -5.84    8.43
   6  -2  10   -6.48   10.26
   6   2  10   11.05    8.49
  -6   2 -10    2.94   18.65
  -6   2 -10   10.92   16.23
   6  -2  11    4.63    8.67
   6  -2  11   -9.57    9.65
  -6  -2 -11    7.37    3.29
   6   2  11    1.81    2.73
   6   2  11    6.09    6.13
  -6   2 -11  -15.55   17.87
  -6   2 -11   -4.04    5.81
   6  -2  12    3.88    6.95
   6  -2  12    5.60    8.64
   6   2  12    5.96    2.93
  -6   2 -12   -1.45    5.50
  -6   2 -12    0.95   17.52
   6  -2  13   19.52    8.14
   6  -2  13   14.65   10.64
  -6   2 -13   27.99   18.89
  -6   2 -13   17.09    6.76
   6  -2  14   11.65    8.66
   6  -2  14   18.74    9.47
  -6   2 -14   10.24    7.62
  -6   2 -14    4.82   13.95
  -6  -3  16   65.51   11.29
   6   3 -16   32.75    9.78
  -6  -3  15   28.48    8.64
  -6  -3  15   36.92    7.95
   6   3 -15   27.66    8.92
   6   3 -15   34.58    7.94
  -6  -3  14   83.08   11.25
  -6  -3  14   98.95   14.18
   6   3 -14   75.73   10.39
   6   3 -14   74.77   12.37
   6  -3 -13   -1.20    3.23
  -6  -3  13   -2.98    5.19
  -6  -3  13   -1.17    5.98
   6   3 -13    0.54    4.05
   6   3 -13    0.34    6.89
  -6   3  13    3.27    3.01
  -6   3  13  -11.14   10.33
   6  -3 -12  114.99   11.80
   6  -3 -12  123.64   21.77
  -6  -3  12  101.70   13.64
  -6  -3  12  127.30   14.16
   6   3 -12  104.84   11.82
   6   3 -12   94.71   14.11
  -6   3  12   78.22   16.58
  -6   3  12  118.10   11.28
   6  -3 -11   68.67   19.09
   6  -3 -11   89.30    9.82
  -6  -3  11  108.69   13.77
   6   3 -11   91.08   13.18
  -6   3  11   93.20    9.67
  -6   3  11   51.99   13.71
   6  -3 -10   59.66   18.82
   6  -3 -10   81.06    9.11
  -6  -3  10   62.69    9.26
  -6  -3  10   87.84   11.61
   6   3 -10   74.47   11.67
   6   3 -10   63.66    8.87
  -6   3  10   76.67    9.63
  -6   3  10   74.80   14.80
   6  -3  -9   88.77    9.78
   6  -3  -9   73.01   19.73
  -6  -3   9   97.50   11.78
  -6  -3   9   97.34   11.18
   6   3  -9   82.88   12.08
   6   3  -9   84.71   10.14
  -6   3   9   96.81   16.93
  -6   3   9   81.27   10.26
   6  -3  -8  134.33   24.37
   6  -3  -8  147.85   14.34
  -6  -3   8  156.46   15.07
  -6  -3   8  141.65   14.37
   6   3  -8  154.44   16.36
   6   3  -8  143.54   13.80
  -6   3   8  139.90   14.52
  -6   3   8  156.05   20.91
   6  -3  -7  138.96   27.52
   6  -3  -7  113.58   12.17
  -6  -3   7  132.09   13.32
  -6  -3   7  115.96   12.21
   6   3  -7  135.19   14.97
   6   3  -7  123.42   12.32
  -6   3   7  113.82   18.42
  -6   3   7  125.55   15.35
   6  -3  -6  136.81   13.67
   6  -3  -6  148.52   24.26
  -6  -3   6  157.67   14.93
  -6  -3   6  151.08   14.53
   6   3  -6  154.84   16.08
   6   3  -6  138.15   13.43
  -6   3   6  171.00   22.47
  -6   3   6  163.32   21.68
   6  -3  -5   37.55    7.50
   6  -3  -5   43.63   17.59
  -6  -3   5   40.65    7.13
   6   3  -5   32.95    6.67
  -6   3   5   17.22   14.38
  -6   3   5   45.78   14.69
  -6  -3   4   43.37    7.12
  -6  -3   4   33.42    6.34
   6   3  -4   32.34    6.24
   6   3  -4   39.75    7.78
  -6   3   4   24.18   13.46
  -6   3   4   38.20   17.01
   6  -3  -3   36.41   13.38
   6  -3  -3    4.16    6.56
  -6  -3   3    7.60    4.33
   6   3  -3    9.81    5.40
  -6   3   3   12.58   12.81
  -6   3   3   13.27   12.38
   6  -3  -2  337.16   29.84
   6  -3  -2  312.79   31.08
  -6  -3   2  320.60   25.48
  -6  -3   2  318.31   25.14
   6   3  -2  301.61   24.83
   6   3  -2  349.82   27.93
  -6   3   2  326.79   35.82
  -6   3   2  305.52   31.29
   6  -3  -1  515.17   42.52
   6  -3  -1  566.19   48.26
  -6  -3   1  486.75   36.69
  -6  -3   1  531.73   39.51
   6   3  -1  461.30   35.29
   6   3  -1  598.38   44.82
  -6   3   1  459.55   44.37
  -6   3   1  498.87   44.77
   6  -3   0   37.06   10.14
  -6  -3   0   33.65    6.19
  -6  -3   0   56.28    7.18
   6   3   0   46.64    7.11
   6   3   0   38.31    7.06
  -6   3   0   38.83   20.05
   6  -3   1  114.32   16.24
   6  -3   1   86.94   16.29
  -6  -3  -1  112.78   11.49
  -6  -3  -1   91.45    9.27
   6   3   1  112.97   11.47
   6   3   1  122.34   13.14
  -6   3  -1  100.23   19.97
  -6   3  -1  101.17   25.68
   6  -3   2  271.31   28.67
   6  -3   2  203.99   22.69
  -6  -3  -2  240.35   19.83
  -6  -3  -2  233.48   18.85
   6   3   2  237.66   19.66
   6   3   2  200.09   18.06
  -6   3  -2  301.07   40.04
  -6   3  -2  230.12   27.93
   6  -3   3   32.13   14.78
  -6  -3  -3   30.00    5.05
  -6  -3  -3   26.07    5.25
   6   3   3   25.34    8.64
   6   3   3   18.59    4.81
  -6   3  -3   26.49   16.08
   6  -3   4  360.05   34.43
   6  -3   4  295.28   30.69
  -6  -3  -4  291.65   22.65
  -6  -3  -4  268.89   21.93
   6   3   4  362.74   33.69
   6   3   4  289.36   23.08
  -6   3  -4  326.66   41.38
  -6   3  -4  252.07   29.77
   6  -3   5   36.18   12.43
   6  -3   5   34.04   11.63
  -6  -3  -5   27.31    4.50
  -6  -3  -5   24.96    5.69
   6   3   5   50.41   14.57
   6   3   5   33.88    5.81
  -6   3  -5   -5.22   21.34
  -6   3  -5   20.18   15.79
   6  -3   6   78.90   13.77
   6  -3   6   75.50   17.56
  -6  -3  -6   77.41    7.86
  -6  -3  -6  103.59   12.11
   6   3   6   71.13    8.02
   6   3   6   43.33   12.12
  -6   3  -6   65.76   18.55
  -6   3  -6   83.28   26.44
   6  -3   7  465.61   43.46
   6  -3   7  444.07   37.86
  -6  -3  -7  419.70   33.57
   6   3   7  407.58   38.13
  -6   3  -7  513.95   47.87
  -6   3  -7  429.80   48.30
   6  -3   8   34.60   10.07
   6  -3   8   50.94   15.40
  -6  -3  -8   57.41    6.34
   6   3   8   52.80    6.45
   6   3   8   60.61   18.97
  -6   3  -8   47.53   23.74
  -6   3  -8   61.66   19.67
   6  -3   9   19.01   14.30
   6  -3   9   11.67   12.39
  -6  -3  -9   10.70    2.92
   6   3   9   13.96    3.71
  -6   3  -9    8.68   16.88
  -6   3  -9   35.59   21.87
   6  -3  10   18.29   13.68
   6  -3  10   35.08   12.03
   6   3  10   15.50    6.79
   6   3  10   21.25    4.29
  -6   3 -10  -15.15   20.48
  -6   3 -10    1.25    5.74
   6  -3  11   24.08    9.49
   6  -3  11   -1.52   13.64
  -6   3 -11   -0.21    7.55
  -6   3 -11   21.76   21.05
   6  -3  12    4.71    7.03
   6  -3  12   27.04   13.72
  -6   3 -12    0.22   18.93
  -6   3 -12   18.68    8.09
   6  -3  13   69.90   15.13
   6  -3  13   71.69   12.42
  -6   3 -13   42.79   10.65
  -6   3 -13   43.34   18.82
   6  -3  14   20.79   10.23
  -6   3 -14   20.08   12.88
  -6  -4  13   35.17    9.62
   6   4 -13   27.64    8.72
   6  -4 -12   18.81    5.40
  -6  -4  12   21.65    8.87
  -6  -4  12   13.11    6.89
   6   4 -12   15.57    8.36
   6   4 -12   22.51    5.92
  -6   4  12   51.33   13.35
  -6   4  12   18.65    4.31
   6  -4 -11    7.60    3.85
  -6  -4  11   12.08    5.98
  -6  -4  11   -0.32    7.14
   6   4 -11    9.49    5.16
   6   4 -11   18.35    8.33
  -6   4  11   13.13    4.93
  -6   4  11    7.73   11.43
   6  -4 -10  112.06   11.77
   6  -4 -10   99.16   15.75
  -6  -4  10  115.22   14.81
  -6  -4  10   96.58   12.34
   6   4 -10   98.87   11.42
   6   4 -10  110.96   15.19
  -6   4  10   94.38   11.23
  -6   4  10   90.93   17.69
   6  -4  -9  136.67   18.82
   6  -4  -9  121.86   12.78
  -6  -4   9  109.71   13.09
  -6  -4   9  121.10   14.61
   6   4  -9  123.12   15.75
   6   4  -9  110.10   12.28
  -6   4   9  109.23   12.57
  -6   4   9  150.00   22.49
   6  -4  -8   24.64   11.51
   6  -4  -8   34.39    7.24
  -6  -4   8   34.46    8.38
   6   4  -8   27.16    8.40
  -6   4   8   23.64   13.17
  -6   4   8   41.98   11.01
   6  -4  -7  126.33   13.87
   6  -4  -7  152.28   20.10
  -6  -4   7  113.04   12.89
  -6  -4   7  140.71   15.38
   6   4  -7  124.01   15.05
   6   4  -7  122.44   12.71
  -6   4   7  148.52   21.93
  -6   4   7  128.94   20.83
   6  -4  -6    9.58    6.48
   6  -4  -6    6.23   10.39
  -6  -4   6    4.42    5.56
  -6  -4   6   16.52    5.72
   6   4  -6   -1.15    4.36
   6   4  -6    3.44    5.91
  -6   4   6   -1.21   12.80
  -6   4   6   29.57   16.63
   6  -4  -5   53.24    9.85
  -6  -4   5   55.00    8.49
  -6  -4   5   59.91    9.42
   6   4  -5   54.12    9.48
   6   4  -5   45.50    7.30
  -6   4   5   87.78   19.17
   6  -4  -4  241.43   26.28
   6  -4  -4  242.10   23.81
  -6  -4   4  236.72   20.68
  -6  -4   4  237.39   20.49
   6   4  -4  238.47   22.14
   6   4  -4  226.75   19.42
  -6   4   4  243.45   29.57
  -6   4   4  200.76   26.46
   6  -4  -3   15.94    8.51
   6  -4  -3   30.04   11.76
  -6  -4   3   15.35    5.26
  -6  -4   3   28.51    6.58
   6   4  -3   20.30    5.82
   6   4  -3   21.31    7.44
  -6   4   3   33.31   17.19
  -6   4   3   42.09   15.19
  -6  -4   2  135.06   13.33
   6   4  -2  153.63   14.61
  -6   4   2  119.93   22.46
   6  -4  -1  431.55   38.25
   6  -4  -1  433.30   40.07
  -6  -4   1  514.90   39.03
  -6  -4   1  452.69   34.77
   6   4  -1  568.75   42.94
   6   4  -1  520.42   40.89
  -6   4   1  429.80   42.56
  -6   4   1  379.17   42.54
   6  -4   0  347.40   34.44
   6  -4   0  278.45   28.32
  -6  -4   0  293.26   23.81
   6   4   0  290.57   24.88
  -6   4   0  275.89   33.42
  -6   4   0  337.43   42.19
   6  -4   1   49.71   13.76
   6  -4   1   49.52   13.28
  -6  -4  -1   68.93    8.62
  -6  -4  -1   62.41    8.08
   6   4   1   64.56    9.14
   6   4   1   67.01    9.59
  -6   4  -1  108.64   27.15
  -6   4  -1   38.90   17.77
   6  -4   2  306.06   29.89
   6  -4   2  266.87   29.11
  -6  -4  -2  289.22   23.27
  -6  -4  -2  290.57   23.62
   6   4   2  296.63   25.18
   6   4   2  308.35   26.00
  -6   4  -2  317.37   35.75
  -6   4  -2  319.66   43.95
   6  -4   3   71.78   13.99
   6  -4   3   58.84   15.78
  -6  -4  -3   81.80    9.33
  -6  -4  -3   80.79    9.26
   6   4   3   79.87   10.20
   6   4   3   64.85    9.67
  -6   4  -3   90.55   29.76
  -6   4  -3   75.21   19.31
   6  -4   4   60.44   12.84
   6  -4   4   72.56   18.07
  -6  -4  -4   80.33    9.00
  -6  -4  -4   63.02    8.14
   6   4   4   72.27   10.93
   6   4   4   77.65   10.42
  -6   4  -4   57.56   27.60
  -6   4  -4   53.59   17.22
   6  -4   5   69.94   18.89
   6  -4   5   67.41   13.34
  -6  -4  -5   73.81    8.41
  -6  -4  -5   75.17    8.93
   6   4   5   86.15   15.75
   6   4   5   80.29   10.52
  -6   4  -5   78.97   19.95
  -6   4  -5   73.42   26.12
   6  -4   6   75.31   18.93
  -6  -4  -6   92.84   10.51
  -6  -4  -6   86.74    9.17
   6   4   6   91.44   17.36
   6   4   6  101.34   11.39
  -6   4  -6   89.14   29.47
   6  -4   7   49.56   13.22
  -6  -4  -7   44.18    6.34
   6   4   7   36.60    6.95
   6   4   7   22.98   13.01
  -6   4  -7   97.78   22.81
   6  -4   8    8.32   13.81
   6  -4   8   15.94   11.44
  -6  -4  -8   21.58    4.84
   6   4   8   16.72    5.04
   6   4   8   23.15   12.41
  -6   4  -8   12.74    7.22
  -6   4  -8   37.04   21.69
   6  -4   9   18.69   14.18
   6  -4   9    6.83   10.36
   6   4   9   33.38   10.24
  -6   4  -9   10.55    7.98
  -6   4  -9   23.48   20.53
   6  -4  10   46.17   12.04
   6  -4  10   36.87   14.72
  -6   4 -10   58.96   11.71
  -6   4 -10   75.71   26.05
   6  -4  11    0.84   11.76
  -6   4 -11   43.03   21.96
  -6  -5  10  110.21   14.35
   6   5 -10   96.34   13.65
  -6   5  10   68.75   14.82
  -6   5  10   88.79   11.20
  -6  -5   9   90.50   11.82
  -6  -5   9   98.91   14.61
   6   5  -9   94.89   13.53
   6   5  -9   83.98   10.41
  -6   5   9   89.16   13.48
   6  -5  -8   39.84   11.06
   6  -5  -8   42.36    8.36
  -6  -5   8   62.73   11.76
  -6  -5   8   64.15    9.45
   6   5  -8   52.42   10.47
   6   5  -8   47.10    7.47
  -6   5   8   68.58   17.18
  -6   5   8   36.13   14.04
   6  -5  -7  176.52   20.63
  -6  -5   7  153.36   17.25
  -6  -5   7  138.02   14.95
   6   5  -7  104.15   14.30
   6   5  -7  124.96   13.31
  -6   5   7  116.53   20.09
   6  -5  -6   35.79   11.52
   6  -5  -6   35.87    9.64
  -6  -5   6   38.40    7.88
   6   5  -6   48.43    7.88
  -6   5   6   47.99   15.36
  -6   5   6   39.43   16.56
   6  -5  -5   98.20   14.89
   6  -5  -5  141.25   18.78
  -6  -5   5  108.45   14.07
  -6  -5   5  133.63   14.21
   6   5  -5  100.16   13.90
   6   5  -5  105.87   11.92
  -6   5   5  134.92   22.89
  -6   5   5   89.39   20.02
   6  -5  -4   64.27   12.88
   6  -5  -4   71.85   14.07
  -6  -5   4   52.97   10.18
  -6  -5   4   52.57   10.41
   6   5  -4   57.13    8.70
   6   5  -4   69.32   10.88
  -6   5   4   66.07   18.18
  -6   5   4   48.57   19.55
   6  -5  -3    2.90    9.47
   6  -5  -3   11.49    9.57
  -6  -5   3    3.50    4.34
  -6  -5   3    8.94    6.64
   6   5  -3   23.42    7.69
   6   5  -3   15.44    5.33
  -6   5   3  -10.30   14.31
  -6   5   3   -4.86   12.76
   6  -5  -2   61.94   13.25
   6  -5  -2   73.76   14.89
  -6  -5   2   98.52   12.78
  -6  -5   2   96.15   11.37
   6   5  -2   98.67   12.79
   6   5  -2   94.51   10.84
  -6   5   2   84.29   19.20
  -6   5   2   84.69   21.66
   6  -5  -1   42.44   13.28
   6  -5  -1   15.65   10.80
  -6  -5   1   23.09    7.45
  -6  -5   1   29.21    6.55
   6   5  -1   18.72    7.07
   6   5  -1   30.48    6.54
  -6   5   1   16.86   15.46
  -6   5   1   32.17   22.30
   6  -5   0   25.11   11.52
   6  -5   0   17.67   12.59
  -6  -5   0   19.50    6.86
   6   5   0   22.94    6.24
   6   5   0   10.62    6.59
   6  -5   1   -2.54   11.38
   6  -5   1   -1.40    8.69
  -6  -5  -1    9.50    5.45
  -6  -5  -1    3.45    4.16
   6   5   1   11.04    6.74
   6   5   1    3.22    5.62
  -6   5  -1    6.31   17.73
  -6   5  -1  -28.73   22.81
   6  -5   2   13.76   12.45
   6  -5   2   29.74   15.82
  -6  -5  -2   21.89    5.62
   6   5   2   22.85    6.05
  -6   5  -2   35.09   20.09
  -6   5  -2   28.64   25.81
   6  -5   3   32.83   13.94
  -6  -5  -3   33.47    6.59
  -6  -5  -3   40.04    8.22
   6   5   3   19.54    7.36
   6   5   3   33.34    7.59
  -6   5  -3   22.07   21.09
   6  -5   4   56.66   14.92
   6  -5   4   30.51   16.21
  -6  -5  -4   45.00    8.69
  -6  -5  -4   43.02    8.08
   6   5   4   25.93    7.96
   6   5   4   43.03    8.36
  -6   5  -4   34.09   26.00
  -6   5  -4   71.05   21.07
   6  -5   5   41.46   12.02
   6  -5   5   17.05   14.49
  -6  -5  -5   14.14    4.96
  -6  -5  -5    3.93    6.00
   6   5   5   16.86    7.48
   6   5   5   16.17    6.73
  -6   5  -5    4.66    7.77
  -6   5  -5   25.14   24.03
   6  -5   6   11.36    8.43
   6  -5   6   16.60   14.04
  -6  -5  -6   27.00    7.16
   6   5   6   24.55   14.33
   6   5   6   23.28    6.33
  -6   5  -6   18.58   25.35
  -6   5  -6    3.32    7.07
   6  -5   7   -5.09   11.46
   6  -5   7    2.84    8.82
   6   5   7    6.75    5.05
   6   5   7   15.86   12.07
  -6   5  -7   23.62   21.57
  -6   5  -7    2.47    6.42
   6  -5   8   -1.63   13.32
  -6   5  -8    2.81   20.79
   6  -6  -7   49.40   10.92
   6  -6  -7   43.36   10.91
  -6  -6   7   40.65    9.54
   6   6  -7   49.50   10.14
  -6   6   7   26.14   14.19
  -6   6   7   45.48    9.16
   6  -6  -6   42.54   12.63
   6  -6  -6   45.44   11.52
  -6  -6   6   45.62    9.99
  -6  -6   6   23.15    9.51
  -6   6   6   27.79   12.84
  -6   6   6   34.15    8.44
   6  -6  -5   29.80   10.45
   6  -6  -5   35.43   11.28
  -6  -6   5   31.20    8.75
  -6  -6   5   28.65    7.93
   6   6  -5   25.54    6.34
   6   6  -5   20.94    7.99
  -6   6   5   -0.36   12.07
  -6   6   5   12.09    7.01
   6  -6  -4   53.48   13.24
  -6  -6   4   68.97   10.53
  -6  -6   4   54.38   10.93
   6   6  -4   63.74   11.22
   6   6  -4   46.98    7.93
  -6   6   4   43.60   18.11
   6  -6  -3    3.76    9.73
   6  -6  -3   12.67   12.03
  -6  -6   3   21.71    6.90
  -6  -6   3   23.54    8.81
   6   6  -3   23.31    6.16
   6   6  -3   14.06    8.05
  -6   6   3   13.55    7.84
  -6   6   3    6.68   14.00
   6  -6  -2   87.40   16.02
  -6  -6   2   49.08   11.59
  -6  -6   2   79.04   10.73
   6   6  -2   57.05    8.27
  -6   6   2   51.99   10.51
   6  -6  -1   11.80   11.42
   6  -6  -1    5.51   11.45
  -6  -6   1   16.86    6.16
  -6  -6   1   11.79    8.03
   6   6  -1   16.98    7.23
   6   6  -1   18.10    6.13
  -6   6   1   24.90   21.10
  -6   6   1   28.11    9.51
   6  -6   0   23.08   12.59
   6  -6   0   18.41   10.28
  -6  -6   0   12.02    6.91
   6   6   0    6.56    5.96
   6   6   0    4.37    5.78
  -6   6   0   17.57    8.67
  -6   6   0   21.99   20.33
   6  -6   1   68.76   17.34
   6  -6   1   83.89   15.89
  -6  -6  -1  103.95   11.64
  -6  -6  -1   86.32   12.86
   6   6   1   85.50   12.99
   6   6   1   99.45   11.88
  -6   6  -1   69.09   25.96
  -6   6  -1   64.19   12.53
   6  -6   2   57.97   13.52
   6  -6   2   69.56   18.86
  -6  -6  -2   76.24   11.73
  -6  -6  -2   74.30    9.62
   6   6   2   87.49   11.14
   6   6   2   96.06   12.71
  -6   6  -2   93.49   27.93
  -6   6  -2   80.87   13.87
   6  -6   3   80.16   16.06
   6  -6   3  119.18   22.34
  -6  -6  -3  117.40   14.33
  -6  -6  -3  104.46   12.12
   6   6   3  116.67   14.18
   6   6   3  118.44   13.39
  -6   6  -3  104.45   14.74
  -6   6  -3   49.32   26.05
   6  -6   4   37.34   15.81
  -6  -6  -4   27.19    7.26
   6   6   4   38.33    8.49
   6   6   4   20.86    6.85
  -6   6  -4    8.99   19.17
   7   0 -17   97.84   14.39
  -7   0  17  134.92   15.96
   7   0 -16   -5.83    5.63
   7   0 -16   -0.31    7.69
  -7   0  16    6.17    5.06
  -7   0  16    4.71    4.73
   7   0 -15   28.20    7.95
   7   0 -15   37.69    9.33
  -7   0  15   21.36    6.22
  -7   0  15   28.20    7.07
   7   0 -14   22.34    7.36
   7   0 -14   18.02    8.20
  -7   0  14   25.60    6.66
  -7   0  14   19.13    5.49
   7   0 -13   -1.19    5.18
   7   0 -13    8.29    7.86
  -7   0  13    5.56    4.67
  -7   0  13    3.13    3.67
   7   0 -12  153.76   16.97
   7   0 -12  188.10   18.00
  -7   0  12  195.51   17.36
  -7   0  12  197.66   18.51
   7   0 -11  249.10   23.25
  -7   0  11  316.96   26.39
   7   0 -10   15.86    4.91
   7   0 -10    5.10    7.07
  -7   0  10    7.89    4.22
  -7   0  10   10.02    4.12
  -7   0   9 1076.11   76.88
   7   0  -8   49.56   10.61
   7   0  -8   81.09    9.66
  -7   0   8   85.14   10.40
  -7   0   8   84.49    9.31
   7   0  -7  532.13   43.33
   7   0  -7  615.34   45.94
  -7   0   7  541.43   41.15
  -7   0   7  466.15   35.14
   7   0  -6   75.48   16.49
   7   0  -6   42.55    6.66
  -7   0   6   45.19    6.93
  -7   0   6   33.73    6.61
   7   0  -5    8.00    4.23
   7   0  -5   28.03   16.20
  -7   0   5    8.13    5.20
  -7   0   5    9.77    5.11
   7   0  -4  914.26   71.36
   7   0  -4  795.64   57.52
  -7   0   4  862.28   62.61
  -7   0   4  726.70   53.44
   7   0  -3  721.58   59.53
   7   0  -3  530.11   39.55
  -7   0   3  567.81   42.83
  -7   0   3  504.26   38.56
   7   0  -2  319.66   34.34
   7   0  -2  326.26   25.96
  -7   0   2  298.38   25.04
  -7   0   2  307.27   25.72
   7   0  -1    0.44    4.47
  -7   0   1    6.81    5.73
  -7   0   1    0.90    5.27
   7   0   0  391.69   38.00
   7   0   0  498.87   37.63
  -7   0   0  442.19   35.09
  -7   0   0  505.47   40.26
   7   0   1    9.07   13.81
   7   0   1   18.49    4.82
  -7   0  -1   19.95    7.39
  -7   0  -1   32.53   10.30
   7   0   2    0.83    4.45
   7   0   2   -5.54   12.86
  -7   0  -2    2.27    7.16
  -7   0  -2    1.65    8.89
   7   0   3  246.68   20.92
   7   0   3  256.64   31.90
  -7   0  -3  294.88   29.04
  -7   0  -3  257.98   24.59
   7   0   4   21.99   19.50
   7   0   4    1.55    5.04
  -7   0  -4    3.80   10.55
  -7   0  -4   16.59   10.94
   7   0   5   19.98    6.24
   7   0   5   25.85   18.90
   7   0   6   23.98    6.28
   7   0   6   16.13   14.26
  -7   0  -6   29.07   11.69
  -7   0  -6   32.61   13.86
   7   0   7  174.77   16.83
   7   0   7  168.17   20.87
  -7   0  -7  230.39   28.26
  -7   0  -7  242.51   28.46
   7   0   8  471.13   41.44
   7   0   8  463.05   36.60
  -7   0  -8  435.59   40.25
  -7   0  -8  556.09   50.08
   7   0   9   43.64    8.39
  -7   0  -9   31.70   16.17
   7   0  10  567.14   44.22
   7   0  10  554.22   46.45
  -7   0 -10  505.20   46.00
  -7   0 -10  548.97   50.41
   7   0  11  438.96   37.47
   7   0  11  394.79   32.80
  -7   0 -11  486.62   44.51
   7   0  12   55.99   11.52
  -7   0 -12   73.42   16.68
  -7   0 -12   38.09   17.65
   7   0  13   -0.04    5.21
   7   0  13    3.30    8.18
  -7   0 -13    2.27    4.73
  -7   0 -13   -0.25   12.36
  -7  -1  17   14.78    7.58
   7   1 -17   21.92    8.19
   7  -1 -16   48.43    9.08
  -7  -1  16   39.99    7.61
   7   1 -16   34.01    8.34
  -7   1  16   42.12    7.33
  -7   1  16   54.59    9.31
   7  -1 -15   49.69    8.92
   7  -1 -15   60.83   16.88
  -7  -1  15   53.68    9.29
   7   1 -15   51.34    9.82
  -7   1  15   48.81    7.61
  -7   1  15   63.68   10.15
   7  -1 -14   34.44   13.57
  -7  -1  14   22.35    5.78
  -7  -1  14   33.68    7.07
   7   1 -14   19.77    7.28
   7   1 -14    9.77    7.26
  -7   1  14   21.54    6.89
   7  -1 -13  100.76   18.61
   7  -1 -13   91.12   11.20
  -7  -1  13  100.30   11.39
  -7  -1  13   91.40   10.67
   7   1 -13  104.31   13.98
   7   1 -13   84.05   11.73
  -7   1  13  101.22   12.43
  -7   1  13   91.39   10.16
   7  -1 -12  266.06   29.57
   7  -1 -12  266.74   23.31
  -7  -1  12  228.91   19.83
  -7  -1  12  243.72   21.34
   7   1 -12  250.86   22.98
   7   1 -12  270.37   24.12
  -7   1  12  195.91   18.76
  -7   1  12  224.06   18.97
   7  -1 -11  111.36   11.62
  -7  -1  11  104.68   11.10
  -7  -1  11  102.02   11.29
   7   1 -11  112.96   13.07
   7   1 -11  116.24   13.72
  -7   1  11   99.10   10.33
   7  -1 -10  745.96   54.88
   7  -1 -10  821.90   67.38
  -7  -1  10  693.44   51.71
  -7  -1  10  653.45   48.39
   7   1 -10  664.76   50.02
   7   1 -10  662.47   50.49
  -7   1  10  702.19   51.38
  -7   1  10  714.04   53.75
   7  -1  -9  372.17   29.27
   7  -1  -9  410.41   41.04
  -7  -1   9  353.19   28.36
   7   1  -9  384.02   31.59
  -7   1   9  373.65   30.55
  -7   1   9  324.51   25.57
   7  -1  -8   27.74    5.68
   7  -1  -8   36.07   15.93
  -7  -1   8   36.53    6.24
  -7  -1   8   36.23    6.67
   7   1  -8   29.34    7.65
   7   1  -8   31.47    6.43
  -7   1   8   38.08    7.62
  -7   1   8   33.50    6.31
   7  -1  -7  182.99   16.17
   7  -1  -7  166.69   24.45
  -7  -1   7  171.67   15.36
   7   1  -7  174.50   16.13
  -7   1   7  177.60   17.30
  -7   1   7  196.86   17.63
   7  -1  -6  207.36   17.60
   7  -1  -6  204.53   25.02
  -7  -1   6  230.52   19.27
  -7  -1   6  197.26   17.40
   7   1  -6  215.44   19.75
   7   1  -6  227.29   19.52
  -7   1   6  244.93   22.10
  -7   1   6  261.08   22.04
   7  -1  -5   18.85   12.58
   7  -1  -5   14.06    5.54
  -7  -1   5   10.38    4.36
  -7  -1   5   17.44    5.70
   7   1  -5   12.65    4.74
   7   1  -5    7.21    6.18
  -7   1   5   17.06    6.91
  -7   1   5   13.26    5.66
   7  -1  -4  262.43   21.79
   7  -1  -4  219.61   28.22
  -7  -1   4  259.87   21.05
  -7  -1   4  269.83   22.47
   7   1  -4  290.17   23.87
   7   1  -4  242.64   21.56
  -7   1   4  222.71   20.04
  -7   1   4  266.60   24.25
   7  -1  -3  168.98   25.45
   7  -1  -3  243.31   20.56
  -7  -1   3  215.04   18.03
  -7  -1   3  231.33   19.93
   7   1  -3  233.35   19.36
   7   1  -3  253.94   23.25
  -7   1   3  218.54   21.40
  -7   1   3  202.38   19.74
   7  -1  -2  213.55   18.65
   7  -1  -2  128.54   23.09
  -7  -1   2  205.07   17.79
   7   1  -2  205.74   17.42
   7   1  -2  254.48   26.23
  -7   1   2  198.07   21.45
  -7   1   2  203.05   20.53
  -7  -1   1  103.99   11.08
  -7  -1   1  121.51   12.34
   7   1  -1  177.73   24.08
   7   1  -1  103.59   10.33
   7  -1   0  546.68   50.64
   7  -1   0  460.76   35.65
  -7  -1   0  549.51   41.19
  -7  -1   0  550.45   41.46
   7   1   0  555.29   47.53
   7   1   0  482.58   36.01
  -7   1   0  549.91   47.64
  -7   1   0  471.67   39.17
   7  -1   1  407.85   42.02
   7  -1   1  442.05   34.67
  -7  -1  -1  444.75   34.75
  -7  -1  -1  426.03   33.00
   7   1   1  461.84   34.60
   7   1   1  455.65   41.26
  -7   1  -1  370.41   33.41
  -7   1  -1  483.79   43.96
   7  -1   2  223.92   34.07
   7  -1   2  204.40   19.38
  -7  -1  -2  189.31   18.07
  -7  -1  -2  205.47   18.20
   7   1   2  214.36   17.88
   7   1   2  179.21   22.31
  -7   1  -2  216.25   23.85
  -7   1  -2  194.30   25.96
   7  -1   3  271.58   24.36
   7  -1   3  222.98   34.43
  -7  -1  -3  301.21   24.80
  -7  -1  -3  285.59   25.13
   7   1   3  299.32   24.22
   7   1   3  233.89   26.96
  -7   1  -3  258.92   29.99
  -7   1  -3  273.06   28.79
   7  -1   4  320.60   28.14
   7  -1   4  345.24   37.07
  -7  -1  -4  308.35   25.27
  -7  -1  -4  299.32   26.46
   7   1   4  320.87   34.40
   7   1   4  339.18   26.74
  -7   1  -4  308.75   33.19
  -7   1  -4  356.28   35.13
   7  -1   5   68.90   11.12
  -7  -1  -5   68.13    9.23
  -7  -1  -5   84.95   12.99
   7   1   5   70.93    8.58
   7   1   5   41.84   17.17
  -7   1  -5   60.47   17.72
   7  -1   6   28.01    8.15
   7  -1   6   36.76   14.07
  -7  -1  -6   28.10    9.97
  -7  -1  -6   29.22    6.67
   7   1   6   37.27    6.36
   7   1   6   46.09   21.99
  -7   1  -6   16.21   14.68
  -7   1  -6   32.77   14.16
   7  -1   7   95.10   17.34
   7  -1   7  103.75   14.29
  -7  -1  -7   89.58   11.57
  -7  -1  -7   96.88   15.93
   7   1   7  111.89   11.63
   7   1   7  109.69   20.83
  -7   1  -7   77.56   20.28
  -7   1  -7  101.31   18.45
   7  -1   8   71.48   15.36
  -7  -1  -8   84.55   16.35
  -7  -1  -8   51.92   10.31
   7   1   8   77.02    9.35
   7   1   8   48.20   12.76
  -7   1  -8   65.56   16.17
   7  -1   9  125.60   16.45
   7  -1   9  119.37   18.47
  -7  -1  -9  113.12   17.49
  -7  -1  -9  125.44   14.50
   7   1   9  131.26   18.59
   7   1   9  140.85   13.88
  -7   1  -9  135.59   21.15
  -7   1  -9  143.94   24.52
   7  -1  10   12.43    7.77
   7  -1  10    9.14    8.65
  -7  -1 -10    6.41   10.08
  -7  -1 -10    9.38    6.82
   7   1  10   13.01    5.26
   7   1  10    2.39    9.27
  -7   1 -10    7.38   12.91
  -7   1 -10   -1.81   15.98
   7  -1  11   42.21   10.44
   7  -1  11   40.02   10.25
  -7  -1 -11   22.67    9.91
  -7  -1 -11   41.38    8.94
   7   1  11   34.93    6.94
   7   1  11   34.54    9.09
  -7   1 -11   64.27   15.52
  -7   1 -11   34.67   16.83
   7  -1  12   86.73   13.98
   7  -1  12  104.68   15.31
  -7  -1 -12   88.01   11.90
   7   1  12   71.98    9.17
   7   1  12   74.02   11.31
  -7   1 -12   48.08   18.51
  -7   1 -12  105.79   19.51
   7  -1  13   32.79   10.69
   7  -1  13   33.90    9.96
  -7   1 -13   20.25    6.78
  -7   1 -13   18.99   15.43
   7  -1  14   25.57    8.84
  -7   1 -14   24.12   13.19
  -7  -2  16    8.13    7.21
  -7  -2  16   17.46    6.45
   7   2 -16   17.23    7.51
   7   2 -16   23.11    8.32
   7  -2 -15   11.51    5.68
  -7  -2  15    8.21    5.19
  -7  -2  15   17.95    7.05
   7   2 -15   22.89    8.13
   7   2 -15   10.64    7.00
  -7   2  15   17.25    4.62
   7  -2 -14    6.61    4.59
  -7  -2  14    6.03    4.89
   7   2 -14    0.36    6.34
   7   2 -14   -0.49    6.49
  -7   2  14    5.17    3.78
   7  -2 -13  101.82   11.54
  -7  -2  13  104.31   12.49
  -7  -2  13  110.66   12.90
   7   2 -13  127.26   15.83
   7   2 -13  107.79   13.56
  -7   2  13   89.57   14.64
  -7   2  13  116.04   11.50
   7  -2 -12   69.24    8.99
   7  -2 -12   48.04   15.28
  -7  -2  12   60.67    9.43
  -7  -2  12   66.45    9.51
   7   2 -12   65.51   10.21
   7   2 -12   69.10   11.91
  -7   2  12   63.73   11.50
  -7   2  12   60.54    7.70
   7  -2 -11    1.00   12.23
   7  -2 -11   10.81    4.44
  -7  -2  11    8.46    5.49
  -7  -2  11   11.73    5.29
   7   2 -11    7.58    6.49
   7   2 -11    1.89    5.54
  -7   2  11    9.24    4.10
  -7   2  11    2.65    7.32
   7  -2 -10    6.41    4.09
   7  -2 -10   -3.32   12.43
  -7  -2  10   12.65    4.76
  -7  -2  10    6.20    4.54
   7   2 -10    6.30    5.71
   7   2 -10    7.10    5.87
  -7   2  10    5.60    3.69
  -7   2  10   20.33    8.10
   7  -2  -9   40.87    6.57
   7  -2  -9   36.69   15.50
  -7  -2   9   50.05    7.51
  -7  -2   9   36.81    6.81
   7   2  -9   56.96    9.38
   7   2  -9   39.99    8.10
  -7   2   9   48.68   10.15
  -7   2   9   45.83    7.45
   7  -2  -8  354.12   37.42
   7  -2  -8  354.52   28.10
  -7  -2   8  348.34   28.02
  -7  -2   8  348.07   27.67
   7   2  -8  352.11   28.90
   7   2  -8  350.09   28.68
  -7   2   8  393.58   31.29
  -7   2   8  345.24   30.48
   7  -2  -7   92.19   10.31
   7  -2  -7   66.14   17.88
  -7  -2   7   76.80    9.39
  -7  -2   7   87.78   10.23
   7   2  -7   81.69   10.44
   7   2  -7   72.31    9.09
  -7   2   7   90.23   11.00
  -7   2   7   55.87   10.63
   7  -2  -6   33.23   16.31
  -7  -2   6   72.76    8.94
   7   2  -6   81.79   10.28
  -7   2   6   77.15   10.61
  -7   2   6   71.88   12.97
   7  -2  -5  141.52   25.06
   7  -2  -5  164.94   15.77
  -7  -2   5  147.04   13.51
  -7  -2   5  144.89   13.71
   7   2  -5  154.03   14.77
   7   2  -5  143.14   14.70
  -7   2   5  120.14   15.15
  -7   2   5  141.12   17.45
   7  -2  -4   31.27    6.91
   7  -2  -4   44.72   18.99
  -7  -2   4   41.50    6.35
   7   2  -4   29.69    6.29
  -7   2   4   35.51   14.46
  -7   2   4   35.94   10.66
   7  -2  -3  249.91   21.88
   7  -2  -3  274.68   34.43
  -7  -2   3  343.49   27.25
  -7  -2   3  302.29   23.91
   7   2  -3  261.62   21.99
  -7   2   3  289.36   30.58
  -7   2   3  271.18   27.35
   7  -2  -2  577.50   55.26
   7  -2  -2  519.61   40.43
  -7  -2   2  571.58   42.83
  -7  -2   2  577.64   42.63
   7   2  -2  552.60   42.27
   7   2  -2  584.51   43.71
  -7   2   2  521.09   44.69
  -7   2   2  612.92   54.30
   7  -2  -1  398.02   32.91
  -7  -2   1  382.27   30.08
  -7  -2   1  382.80   29.35
   7   2  -1  410.54   31.56
   7   2  -1  348.21   28.53
  -7   2   1  452.96   40.61
   7  -2   0  176.93   31.53
   7  -2   0  184.60   19.17
  -7  -2   0  187.03   16.74
  -7  -2   0  184.87   15.83
   7   2   0  163.86   17.25
   7   2   0  176.79   15.61
  -7   2   0  196.18   24.51
  -7   2   0  145.96   24.25
   7  -2   1  196.59   20.18
  -7  -2  -1  158.61   14.04
  -7  -2  -1  168.31   15.51
   7   2   1  166.56   14.95
   7   2   1  176.93   21.37
  -7   2  -1  140.04   23.19
   7  -2   2  133.37   16.31
   7  -2   2  103.60   18.61
  -7  -2  -2  119.57   12.35
  -7  -2  -2  115.42   11.07
   7   2   2  119.14   11.87
  -7   2  -2  113.90   22.38
  -7   2  -2  104.42   19.91
   7  -2   3  104.23   17.48
   7  -2   3   91.84   14.99
  -7  -2  -3  104.39   11.74
  -7  -2  -3   94.27    9.65
   7   2   3  108.68   18.20
   7   2   3   83.54    9.06
  -7   2  -3   72.76   20.72
  -7   2  -3   90.78   17.91
   7  -2   4  196.86   24.47
  -7  -2  -4  163.73   16.41
  -7  -2  -4  148.79   13.44
   7   2   4  179.08   15.61
   7   2   4  150.14   20.57
  -7   2  -4  138.69   21.45
   7  -2   5  444.07   38.16
   7  -2   5  411.62   38.27
  -7  -2  -5  429.40   35.24
  -7  -2  -5  551.12   41.62
   7   2   5  358.03   36.17
   7   2   5  431.55   32.77
  -7   2  -5  356.01   36.61
  -7   2  -5  399.37   43.61
   7  -2   6   43.63   10.92
   7  -2   6   59.18   15.88
  -7  -2  -6   50.51    9.68
  -7  -2  -6   54.21    7.24
   7   2   6   38.91   15.44
   7   2   6   48.02    6.54
  -7   2  -6   65.40   17.56
  -7   2  -6   68.82   21.91
   7  -2   7   10.67    8.85
   7  -2   7    7.13   12.28
  -7  -2  -7   15.73    4.62
  -7  -2  -7   25.10    9.61
   7   2   7    2.49   16.28
   7   2   7   20.99    4.95
  -7   2  -7   33.97   19.43
  -7   2  -7   17.99   13.80
  -7  -2  -8  147.44   13.52
  -7  -2  -8  171.67   21.05
   7   2   8  144.75   13.38
   7   2   8  162.52   22.72
  -7   2  -8  154.98   23.54
  -7   2  -8  170.46   28.36
   7  -2   9   33.82   10.39
   7  -2   9   27.59   10.35
  -7  -2  -9   30.69   11.27
  -7  -2  -9   21.87    5.00
   7   2   9   26.80    5.03
   7   2   9   14.91    9.89
  -7   2  -9   23.59   13.73
  -7   2  -9   54.21   20.88
   7  -2  10   -0.81    8.52
   7  -2  10    3.03    8.17
  -7  -2 -10    2.99    7.91
  -7  -2 -10    8.45    3.97
   7   2  10    5.07    3.32
   7   2  10    4.98    9.52
  -7   2 -10   -3.24   13.08
  -7   2 -10   -6.32   16.71
   7  -2  11   43.50   11.80
  -7  -2 -11   69.25    8.59
   7   2  11   46.63    6.28
   7   2  11   55.04   11.00
  -7   2 -11   40.38   19.09
   7  -2  13   84.51   14.22
   7  -2  13   48.78   11.23
  -7   2 -13   44.61   10.02
  -7   2 -13   42.70   17.10
   7  -2  14   13.73    8.43
  -7  -3  15    6.30    7.67
   7   3 -15    7.16    7.25
  -7  -3  14   17.22    7.18
  -7  -3  14   16.31    5.97
   7   3 -14   22.62    8.54
   7   3 -14    6.51    6.26
   7  -3 -13   88.75   10.44
   7   3 -13   72.02   12.16
   7   3 -13   76.00   10.87
  -7   3  13   76.14    8.68
  -7   3  13   68.94   14.56
   7  -3 -12   49.24    7.48
   7  -3 -12   55.93   20.57
  -7  -3  12   50.21    8.99
  -7  -3  12   45.97    9.17
   7   3 -12   60.43   11.00
   7   3 -12   51.37    8.88
  -7   3  12   49.66    7.15
  -7   3  12   34.93   11.94
   7  -3 -11   65.18    8.39
   7  -3 -11   76.64   21.87
  -7  -3  11   59.54    9.15
   7   3 -11   66.38    9.61
  -7   3  11   51.92    7.56
  -7   3  11   80.30   15.62
   7  -3 -10   83.70    9.92
   7  -3 -10   77.49   21.44
  -7  -3  10   83.83   10.84
   7   3 -10   61.43   11.27
  -7   3  10   78.94   10.04
  -7   3  10   81.26   16.21
   7  -3  -9   34.55    6.90
   7  -3  -9   90.86   23.00
  -7  -3   9   26.73    6.96
  -7  -3   9   47.99    7.86
   7   3  -9   35.76    8.92
   7   3  -9   40.72    7.79
  -7   3   9   39.87    7.09
  -7   3   9   23.60   11.86
   7  -3  -8   62.27    9.04
   7  -3  -8   81.38   23.39
  -7  -3   8   61.97    8.77
  -7  -3   8   73.73    9.66
   7   3  -8   63.69    9.12
   7   3  -8   53.85    9.69
  -7   3   8   66.27   15.48
  -7   3   8   73.06   10.63
   7  -3  -7  498.33   49.20
   7  -3  -7  521.36   40.23
  -7  -3   7  478.54   36.73
  -7  -3   7  466.01   35.65
   7   3  -7  496.72   39.40
   7   3  -7  456.45   35.33
  -7   3   7  473.42   43.03
  -7   3   7  422.12   35.00
   7  -3  -6  100.27   11.90
  -7  -3   6   90.40   10.07
  -7  -3   6  117.75   12.31
   7   3  -6  117.48   12.80
   7   3  -6  103.95   12.47
  -7   3   6  123.50   18.77
   7  -3  -5  384.02   31.29
  -7  -3   5  368.93   28.86
  -7  -3   5  375.67   29.70
   7   3  -5  408.39   32.94
   7   3  -5  411.22   32.60
  -7   3   5  413.24   39.18
  -7  -3   4   59.80    8.14
  -7  -3   4   51.89    7.51
   7   3  -4   57.32    8.64
   7   3  -4   62.80    9.49
  -7   3   4   68.86   19.50
   7  -3  -3   41.27   18.34
   7  -3  -3   55.84    9.91
  -7  -3   3   53.36    7.59
   7   3  -3   53.08    8.63
  -7   3   3   57.94   17.06
  -7   3   3    8.31   16.58
   7  -3  -2   75.31   17.49
   7  -3  -2   81.58   12.84
  -7  -3   2   73.60    8.41
  -7  -3   2   76.99    9.19
   7   3  -2   83.58    9.99
   7   3  -2   84.96   10.56
  -7   3   2   63.84   17.81
  -7   3   2   57.58   17.52
   7  -3  -1  192.01   24.01
  -7  -3   1  201.43   17.25
   7   3  -1  187.03   16.80
  -7   3   1  213.28   27.39
   7  -3   0   15.27   13.30
   7   3   0   11.23    6.19
   7   3   0   20.06    5.40
  -7   3   0   19.46   14.07
   7  -3   1 1483.82  110.80
   7  -3   1 1582.12  115.49
  -7  -3  -1 1506.72  106.60
  -7  -3  -1 1489.21  104.76
   7   3   1 1641.37  116.23
   7   3   1 1431.32  102.37
  -7   3  -1 1442.09  110.02
  -7   3  -1 1349.18  107.03
   7  -3   2  323.56   32.75
   7  -3   2  255.96   25.95
  -7  -3  -2  285.45   22.66
  -7  -3  -2  321.54   26.16
   7   3   2  319.25   25.56
   7   3   2  313.87   27.59
  -7   3  -2  273.06   36.93
  -7   3  -2  286.13   32.44
   7  -3   3  222.17   26.14
   7  -3   3  204.40   23.05
  -7  -3  -3  182.99   15.65
  -7  -3  -3  147.71   14.27
   7   3   3  188.64   23.56
   7   3   3  178.14   16.01
  -7   3  -3  147.71   27.95
   7  -3   4   64.50   13.80
   7  -3   4   68.71   17.10
  -7  -3  -4   83.90   10.49
  -7  -3  -4   69.64    7.82
   7   3   4   68.33   16.12
   7   3   4   53.70    7.38
  -7   3  -4   64.52   18.18
  -7   3  -4   58.67   23.78
   7  -3   5   54.75   12.55
   7  -3   5   75.77   15.96
  -7  -3  -5   59.74    8.82
  -7  -3  -5   63.93    7.33
   7   3   5   61.66    7.95
   7   3   5   41.40   13.26
  -7   3  -5   69.91   22.11
  -7   3  -5   54.36   16.86
   7  -3   6   37.86   11.76
   7  -3   6   40.08   12.80
  -7  -3  -6   30.04    5.01
  -7  -3  -6   37.61    8.27
   7   3   6   41.28    6.63
   7   3   6   41.01   13.79
  -7   3  -6   29.33   21.09
  -7   3  -6   36.85   16.31
   7  -3   7   14.10   11.25
   7  -3   7   16.02   11.02
  -7  -3  -7   15.93    7.25
  -7  -3  -7   17.03    4.04
   7   3   7   15.38    4.55
   7   3   7   13.48   12.74
  -7   3  -7    7.06   19.48
  -7   3  -7   23.52   14.38
   7  -3   8   27.91   12.01
  -7  -3  -8   18.93    8.64
  -7  -3  -8   25.02    4.59
   7   3   8   20.29    4.76
   7   3   8   10.53   15.57
  -7   3  -8   35.55   21.03
  -7  -3  -9    7.89    3.30
   7   3   9   10.20    3.81
   7   3   9    1.51   12.87
  -7   3  -9   12.72   17.32
   7  -3  10   14.50   10.78
   7  -3  10    8.85   10.67
   7   3  10   21.15    8.88
  -7   3 -10    3.64   15.73
  -7   3 -10    5.01   17.76
   7  -3  11   25.07   10.15
   7  -3  11   16.45   11.78
  -7   3 -11   16.63   20.37
  -7   3 -11   36.66    8.79
   7  -3  12   38.48   10.39
   7  -3  12   55.23   12.99
  -7   3 -12   16.95    8.86
  -7   3 -12   38.81   19.31
   7  -3  13   21.77    8.90
  -7   3 -13   24.96   12.10
  -7  -4  12  135.06   15.83
  -7  -4  12  152.55   17.33
   7   4 -12  158.48   16.59
   7   4 -12  149.33   18.07
  -7   4  12   99.84   18.42
  -7   4  12  153.49   14.22
   7  -4 -11   13.24    4.49
  -7  -4  11   22.82    8.76
  -7  -4  11   23.11    7.12
   7   4 -11   15.05    7.88
   7   4 -11   11.96    6.15
  -7   4  11   15.90    5.46
   7  -4 -10   27.60    6.10
  -7  -4  10   26.26    8.00
  -7  -4  10   41.36    8.52
   7   4 -10   30.71    6.88
   7   4 -10   31.80    8.98
  -7   4  10   30.07    7.18
   7  -4  -9   49.28   15.31
   7  -4  -9   82.53   10.63
  -7  -4   9   79.28   11.22
  -7  -4   9   67.38   10.00
   7   4  -9   75.21    9.81
   7   4  -9   81.50   12.46
  -7   4   9   56.90   16.13
  -7   4   9   65.91   10.04
   7  -4  -8   81.80   11.28
   7  -4  -8  108.80   18.72
  -7  -4   8   68.66    9.78
   7   4  -8   79.04   10.18
  -7   4   8   74.68   18.41
  -7   4   8   70.89   12.53
   7  -4  -7   57.14   15.89
  -7  -4   7   64.15    9.42
   7   4  -7   40.54    9.87
  -7   4   7   43.73   16.14
   7  -4  -6  145.29   21.60
  -7  -4   6  147.71   14.89
  -7  -4   6  135.73   14.00
   7   4  -6  131.54   13.60
   7   4  -6  154.84   16.70
  -7   4   6  129.64   22.53
   7  -4  -5   28.90    8.46
   7  -4  -5   29.29   13.53
  -7  -4   5   26.93    6.21
  -7  -4   5   24.72    6.29
   7   4  -5   28.34    7.80
   7   4  -5   37.12    7.24
  -7   4   5   12.38   14.93
  -7   4   5   15.47   16.29
   7  -4  -4  107.10   14.54
   7  -4  -4  117.40   20.04
  -7  -4   4  120.50   12.69
  -7  -4   4  117.59   12.43
   7   4  -4  119.72   14.06
   7   4  -4  131.66   13.94
  -7   4   4   83.36   18.74
  -7   4   4   83.75   18.93
   7  -4  -3   37.20   10.10
   7  -4  -3   16.56   11.38
  -7  -4   3   34.73    6.58
  -7  -4   3   20.10    5.17
   7   4  -3   39.09    8.43
   7   4  -3   31.04    7.21
  -7   4   3   25.53   14.42
  -7   4   3   16.84   14.06
   7  -4  -2  348.74   33.54
  -7  -4   2  352.78   28.33
   7   4  -2  406.50   32.75
   7   4  -2  386.17   32.03
  -7   4   2  312.25   37.30
  -7   4   2  339.45   37.98
   7  -4  -1  147.44   21.69
   7  -4  -1  182.45   21.44
  -7  -4   1  175.71   16.01
  -7  -4   1  169.52   15.43
   7   4  -1  216.92   19.98
   7   4  -1  176.25   17.54
  -7   4   1  133.75   27.75
  -7   4   1  146.23   24.17
   7  -4   0   90.39   15.42
   7  -4   0   78.35   18.04
  -7  -4   0   66.61    8.72
  -7  -4   0   79.46    9.30
   7   4   0   88.87   11.72
  -7   4   0   29.04   21.44
  -7   4   0   77.62   20.98
   7  -4   1  102.48   18.53
   7  -4   1   94.58   16.04
  -7  -4  -1   94.19   10.67
   7   4   1   80.71   10.56
   7   4   1  114.14   13.69
  -7   4  -1   91.53   20.98
  -7   4  -1   65.82   23.33
   7  -4   2    3.99    8.70
   7  -4   2   12.86   13.41
  -7  -4  -2   13.39    4.37
  -7  -4  -2   12.45    4.76
   7   4   2    8.92    4.86
   7   4   2   12.97    7.00
  -7   4  -2   12.17   21.02
  -7   4  -2   21.26   16.98
   7  -4   3    8.30   10.95
   7  -4   3    6.06    9.15
  -7  -4  -3    7.30    3.89
   7   4   3    3.18    4.33
  -7   4  -3   59.18   25.25
  -7   4  -3    6.61   16.82
   7  -4   4   34.91   13.90
  -7  -4  -4   43.67    7.28
  -7  -4  -4   43.61    6.39
   7   4   4   27.95    6.53
   7   4   4   37.08   13.61
  -7   4  -4   41.61   23.48
   7  -4   5    3.74   11.66
   7  -4   5    2.80   10.04
  -7  -4  -5    9.83    4.82
  -7  -4  -5   11.56    3.92
   7   4   5   15.81   12.08
   7   4   5   13.91    5.73
  -7   4  -5    2.96   19.83
  -7   4  -5   14.30   17.02
   7  -4   6   39.40   13.72
   7  -4   6   48.38   12.14
  -7  -4  -6   51.79    8.34
  -7  -4  -6   57.04    7.28
   7   4   6   33.86   12.79
   7   4   6   56.84    8.48
  -7   4  -6   70.74   27.56
  -7   4  -6   19.51   14.29
   7  -4   7   45.19   15.20
   7  -4   7   40.19   11.03
  -7  -4  -7   42.56    8.56
  -7  -4  -7   53.71    7.25
   7   4   7   61.91    8.83
   7   4   7   29.66   12.96
  -7   4  -7   30.50   24.18
  -7   4  -7   57.43   19.97
   7  -4   8   31.01   15.26
   7  -4   8   49.20   14.72
  -7  -4  -8   72.91    8.61
   7   4   8   49.39    7.69
   7   4   8   76.92   17.61
  -7   4  -8   43.45   20.12
  -7   4  -8   22.45   22.19
   7  -4   9   14.81   11.96
   7  -4   9    1.71   11.64
  -7   4  -9   -2.82    6.65
  -7   4  -9  -28.45   20.14
  -7   4 -10   -0.56   19.07
  -7   5  10   32.45   12.98
   7  -5  -9   95.65   11.92
   7  -5  -9   80.76   15.65
  -7  -5   9   84.09   12.45
   7   5  -9   91.71   13.16
  -7   5   9   84.65   17.25
  -7   5   9  101.48   14.16
   7  -5  -8   94.54   12.30
   7  -5  -8   90.44   16.00
  -7  -5   8  126.83   15.93
  -7  -5   8  100.66   12.04
   7   5  -8   76.48   12.18
   7   5  -8  108.29   12.26
  -7   5   8   80.34   16.59
  -7   5   8   62.33   17.25
   7  -5  -7   11.47   10.93
   7  -5  -7   12.47    6.95
  -7  -5   7   26.12    6.59
  -7  -5   7   17.60    7.04
   7   5  -7   21.46    5.88
   7   5  -7   12.76    6.93
  -7   5   7   21.27   13.61
  -7   5   7   29.88   14.69
   7  -5  -6   11.83    7.65
   7  -5  -6    9.90   10.04
  -7  -5   6    5.18    5.57
  -7  -5   6    5.50    5.19
   7   5  -6   19.11    6.33
   7   5  -6    2.97    6.32
  -7   5   6   13.11   14.07
  -7   5   6    5.99   13.23
   7  -5  -5   72.78   12.30
   7  -5  -5   67.11   12.96
  -7  -5   5   76.04   10.66
  -7  -5   5   85.72   12.21
   7   5  -5   90.93   13.30
   7   5  -5   88.71   11.08
  -7   5   5   76.62   19.00
  -7   5   5   85.56   19.93
   7  -5  -4   79.69   15.35
   7  -5  -4   50.76   12.14
  -7  -5   4   76.13   10.51
  -7  -5   4   65.21   10.50
  -7   5   4   51.50   16.48
  -7   5   4   54.55   17.48
   7  -5  -3   54.82   12.44
   7  -5  -3   52.74   14.41
  -7  -5   3   59.65    9.36
   7   5  -3   46.76    9.81
  -7   5   3   73.90   21.38
  -7   5   3   61.49   18.18
   7  -5  -2   42.66   11.94
   7  -5  -2   34.13   12.96
  -7  -5   2   43.30    8.16
  -7  -5   2   42.80    7.45
   7   5  -2   32.28    7.59
   7   5  -2   45.05    9.71
  -7   5   2   67.62   19.48
  -7   5   2   47.92   22.02
   7  -5  -1   40.29   12.73
  -7  -5   1   72.12   10.29
  -7  -5   1   55.02    8.35
   7   5  -1   70.66   10.69
   7   5  -1   81.30   10.92
  -7   5   1   45.32   19.93
   7  -5   0  106.64   18.43
  -7  -5   0  136.13   13.69
  -7  -5   0  150.68   15.42
   7   5   0  147.44   16.02
   7   5   0  141.25   14.99
  -7   5   0  108.07   26.05
  -7   5   0   72.80   22.96
   7  -5   1  136.94   19.62
  -7  -5  -1  117.31   13.32
  -7  -5  -1  120.31   12.75
   7   5   1   95.67   12.28
   7   5   1  131.42   14.27
  -7   5  -1  104.07   22.03
   7  -5   2    4.10    9.16
   7  -5   2    9.40    9.45
  -7  -5  -2   -4.19    4.45
  -7  -5  -2    3.36    4.77
   7   5   2    3.41    6.06
   7   5   2    5.07    5.77
  -7   5  -2   33.80   24.14
  -7   5  -2  -19.85   13.68
   7  -5   3   -0.25   10.08
   7  -5   3   -6.42    9.54
  -7  -5  -3    8.96    4.99
  -7  -5  -3   -0.61    4.40
   7   5   3    1.81    5.19
   7   5   3    4.23    5.56
  -7   5  -3  -12.45   16.14
  -7   5  -3   14.97   21.96
   7  -5   4  -21.15   11.21
   7  -5   4  -11.39    9.41
  -7  -5  -4    4.39    4.56
   7   5   4    5.36    7.87
   7   5   4   -0.13    5.63
  -7   5  -4   -8.93   22.67
  -7   5  -4   -6.89   15.38
   7  -5   5    6.74   10.84
   7  -5   5    5.21   13.15
  -7  -5  -5    8.41    5.65
   7   5   5    0.77    5.12
  -7   5  -5    4.81   20.59
  -7   5  -5   -5.65   15.85
   7  -5   6   36.83   15.77
   7  -5   6   31.48   12.87
  -7  -5  -6   46.14    8.67
   7   5   6   53.27   15.43
   7   5   6   48.70    9.12
  -7   5  -6   21.71    8.02
  -7   5  -6    8.20   21.38
   7  -5   7   30.43   14.37
  -7   5  -7   33.94   21.34
   7  -6  -7   21.54    9.09
  -7   6   7    0.83    9.32
   7  -6  -6   63.66   13.35
   7  -6  -6   51.10   11.71
  -7  -6   6   52.97   10.92
   7   6  -6   54.64   10.73
  -7   6   6   60.39   17.89
  -7   6   6   47.01   17.75
   7  -6  -5   -5.43    8.00
  -7  -6   5    0.19    6.44
   7   6  -5    3.35    6.76
  -7   6   5    1.64   12.33
  -7   6   5   -9.36   12.41
   7  -6  -4   15.42   10.66
   7  -6  -4   -0.85    8.26
  -7  -6   4    3.42    7.04
  -7  -6   4    2.48    5.06
   7   6  -4   12.04    5.94
   7   6  -4    4.50    6.62
  -7   6   4  -12.24   14.12
  -7   6   4   -9.96   12.78
   7  -6  -3  106.71   17.29
   7  -6  -3   98.39   16.45
  -7  -6   3  108.66   12.93
  -7  -6   3   96.10   13.24
   7   6  -3  101.12   13.98
   7   6  -3  110.25   12.49
  -7   6   3  127.57   22.88
  -7   6   3   93.26   22.55
   7  -6  -2  147.44   20.30
   7  -6  -2  151.35   21.25
  -7  -6   2  160.63   16.40
  -7  -6   2  156.05   17.72
   7   6  -2  157.27   16.00
   7   6  -2  151.61   17.25
  -7   6   2  241.02   31.17
  -7   6   2  104.37   22.74
   7  -6  -1   40.62   14.10
   7  -6  -1   52.47   13.87
  -7  -6   1   52.89   10.56
  -7  -6   1   54.87    8.82
   7   6  -1   41.90    9.79
   7   6  -1   73.11   10.55
  -7   6   1   34.66   19.15
  -7   6   1   25.96   17.36
   7  -6   0  116.81   19.54
   7  -6   0  141.92   20.36
  -7  -6   0   91.01   11.22
   7   6   0   82.32   11.43
   7   6   0   76.57   12.85
   7  -6   1   32.88   12.95
   7  -6   1   38.25   14.41
  -7  -6  -1   30.44    8.61
   7   6   1   26.27    8.41
  -7   6  -1    6.83   18.96
   7  -6   2   22.35   11.73
  -7  -6  -2   41.42    7.78
  -7  -6  -2   30.90    9.04
   7   6   2   32.73    8.52
   7   6   2   33.70    7.92
  -7   6  -2   -1.68   19.11
  -7  -6  -3   44.93    9.76
  -7  -6  -3   42.48    7.91
   7   6   3   36.73    8.96
   7   6   3   28.30    7.60
   8   0 -16   12.84    7.37
   8   0 -16   14.62   11.81
  -8   0  16   32.41    8.41
  -8   0  16   18.16    5.89
   8   0 -15  140.44   16.32
   8   0 -15  131.03   18.41
  -8   0  15  161.17   16.99
  -8   0  15  152.69   15.20
   8   0 -14    3.47    5.19
   8   0 -14   -2.10    8.18
  -8   0  14    3.36    3.92
  -8   0  14   12.48    5.65
   8   0 -13   61.78    9.66
   8   0 -13   53.70   11.93
  -8   0  13   57.99    9.39
  -8   0  13   46.88    7.31
   8   0 -12   28.69    9.83
   8   0 -12   16.32    5.66
  -8   0  12   23.46    5.47
  -8   0  12   19.25    6.61
   8   0 -11   32.13   11.19
   8   0 -11   42.23    7.69
  -8   0  11   38.17    6.42
  -8   0  11   33.26    7.44
   8   0 -10  440.30   34.66
   8   0 -10  459.28   41.22
  -8   0  10  372.43   30.54
  -8   0  10  388.32   30.34
   8   0  -9  140.44   14.25
  -8   0   9  154.57   15.61
  -8   0   9  151.74   14.27
   8   0  -8   10.02   13.46
  -8   0   8   16.12    5.63
   8   0  -7  467.09   42.24
   8   0  -7  419.97   32.76
  -8   0   7  410.01   31.78
  -8   0   7  402.73   32.21
   8   0  -6    1.43    3.95
   8   0  -6  -10.90   14.81
  -8   0   6   -0.99    3.98
  -8   0   6    0.25    4.94
   8   0  -5   33.19    6.16
  -8   0   5   30.61    6.85
   8   0  -4  182.45   16.24
  -8   0   4  202.92   18.34
   8   0  -3  129.22   12.79
   8   0  -3  180.02   26.81
  -8   0   3  164.00   16.52
  -8   0   3  153.63   15.22
   8   0  -2  101.26   10.92
   8   0  -2   82.00   18.18
  -8   0   2   97.05   12.33
  -8   0   2   93.20   11.51
   8   0  -1  291.78   24.09
   8   0  -1  300.27   32.25
  -8   0   1  313.87   27.99
  -8   0   1  271.72   23.29
   8   0   0  164.13   15.65
   8   0   0  113.25   21.33
  -8   0   0  126.49   13.73
  -8   0   0  159.55   17.25
   8   0   1    1.85    4.75
   8   0   1   -3.85   14.77
  -8   0  -1   -0.25    7.39
  -8   0  -1    9.83    7.19
   8   0   2   20.71   14.91
   8   0   2   25.92    6.08
  -8   0  -2   28.14    9.92
  -8   0  -2   31.75   10.31
   8   0   3  335.55   27.21
  -8   0  -3  304.44   28.22
   8   0   4  523.78   40.11
  -8   0  -4  495.91   42.63
   8   0   5   24.03    6.96
  -8   0  -5   16.91   13.57
   8   0   6   22.65   17.34
   8   0   6   22.66    6.52
  -8   0  -6   35.40   13.59
  -8   0  -6   21.03   11.54
   8   0   7  580.06   50.25
   8   0   7  611.44   46.47
  -8   0  -7  524.19   47.15
  -8   0  -7  560.27   49.67
   8   0   8   25.14   13.59
  -8   0  -8   30.24   13.00
   8   0   9  175.98   17.64
   8   0   9  175.04   22.32
  -8   0  -9  220.69   27.71
  -8   0  -9  169.52   24.32
   8   0  10   54.80   13.96
   8   0  10   40.30    8.27
  -8   0 -10   52.04   15.54
  -8   0 -10   32.64   14.12
   8   0  11  125.95   17.34
   8   0  11  137.21   14.82
  -8   0 -11  133.82   20.22
  -8   0 -11  152.55   23.05
   8   0  12  159.69   16.94
   8   0  12  166.29   18.97
  -8   0 -12  166.02   22.45
  -8   0 -12  155.25   21.31
   8   0  13   45.71    8.85
   8   0  13   40.54   10.54
  -8   0 -13   55.54   14.87
  -8   0 -13   33.35   13.38
   8  -1 -16   30.63    8.47
  -8  -1  16   39.96    8.38
  -8  -1  16   25.64    7.28
   8   1 -16   41.53    9.89
   8   1 -16   23.40    8.12
  -8   1  16   16.13    6.76
  -8   1  16   23.90    6.61
   8  -1 -15  115.84   13.95
   8  -1 -15  145.69   22.93
  -8  -1  15  111.46   13.29
  -8  -1  15  126.69   14.30
   8   1 -15   76.79   12.04
   8   1 -15  117.29   15.12
  -8   1  15  124.53   12.70
  -8   1  15  103.88   13.56
   8  -1 -14    9.38    5.37
   8  -1 -14   20.99   16.51
  -8  -1  14    9.75    5.48
  -8  -1  14    0.15    4.49
   8   1 -14    4.51    7.04
   8   1 -14    6.23    6.45
  -8   1  14    5.29    4.26
  -8   1  14   10.41    6.50
   8  -1 -13  135.73   22.41
   8  -1 -13   87.02   11.04
  -8  -1  13  102.64   12.35
  -8  -1  13   87.98   10.40
   8   1 -13   95.99   12.97
   8   1 -13  100.57   14.49
  -8   1  13  103.13   11.29
  -8   1  13   98.01   12.87
   8  -1 -12  206.82   28.68
   8  -1 -12  184.33   17.46
  -8  -1  12  167.23   16.75
  -8  -1  12  168.44   15.69
   8   1 -12  138.56   15.36
   8   1 -12  192.68   20.28
  -8   1  12  178.00   16.16
  -8   1  12  136.81   15.50
   8  -1 -11    6.46   14.49
   8  -1 -11   18.31    5.49
  -8  -1  11   30.86    6.93
  -8  -1  11   31.44    6.27
   8   1 -11   27.19    8.16
   8   1 -11   15.23    6.17
  -8   1  11   17.50    4.84
  -8   1  11   24.47    7.62
   8  -1 -10  568.21   51.91
  -8  -1  10  540.89   41.74
  -8  -1  10  533.08   40.46
   8   1 -10  510.59   39.78
   8   1 -10  500.62   40.15
  -8   1  10  556.63   44.11
   8  -1  -9   67.84   18.04
  -8  -1   9   74.04    9.06
  -8  -1   9   69.84    9.46
   8   1  -9   73.38    9.71
   8   1  -9   84.82   12.05
  -8   1   9   71.32    9.15
  -8   1   9   71.35   10.64
   8  -1  -8   68.67   19.11
   8  -1  -8   86.09    9.94
  -8  -1   8   85.82    9.73
  -8  -1   8   85.64   10.62
   8   1  -8   93.58   12.56
   8   1  -8   89.37   10.92
   8  -1  -7   -0.91   12.44
   8  -1  -7   15.08    4.84
  -8  -1   7   10.25    4.25
  -8  -1   7   15.34    5.50
   8   1  -7   14.64    6.97
   8   1  -7    7.52    4.82
  -8   1   7    9.35    6.23
  -8   1   7   18.14    5.92
   8  -1  -6   39.95    6.76
  -8  -1   6   42.59    7.22
   8   1  -6   48.50   10.73
  -8   1   6   49.08    8.17
   8  -1  -5  229.85   20.06
  -8  -1   5  242.51   21.11
  -8  -1   5  240.08   20.21
   8   1  -5  224.19   19.28
   8   1  -5  251.26   24.06
  -8   1   5  228.91   20.84
   8  -1  -4  155.78   14.93
  -8  -1   4  121.79   12.86
  -8  -1   4  134.79   13.02
   8   1  -4  151.35   18.57
   8   1  -4  126.49   12.55
  -8   1   4  123.60   13.67
   8  -1  -3  198.07   18.14
  -8  -1   3  174.23   15.66
   8   1  -3  166.29   15.36
  -8   1   3  134.52   14.82
   8  -1  -2  563.90   42.75
  -8  -1   2  578.99   43.17
   8   1  -2  490.93   37.24
  -8   1   2  478.94   39.17
  -8  -1   1   56.55    8.52
  -8  -1   1   67.24    9.10
   8   1  -1  119.73   20.08
   8   1  -1   53.00    7.46
   8  -1   0  162.92   15.96
  -8  -1   0  229.71   20.08
  -8  -1   0  175.04   17.05
   8   1   0  209.51   17.91
   8   1   0  196.05   26.92
  -8   1   0  171.00   24.47
   8  -1   1   98.97   12.18
  -8  -1  -1   79.08   10.09
  -8  -1  -1   77.87   10.99
   8   1   1   76.44   16.25
   8   1   1   84.72    9.48
  -8   1  -1  125.31   20.10
   8  -1   2  304.98   26.04
   8  -1   2  387.52   47.19
  -8  -1  -2  310.63   25.97
  -8  -1  -2  314.41   28.10
   8   1   2  244.39   27.60
   8   1   2  320.73   25.53
  -8   1  -2  310.23   30.97
  -8   1  -2  374.45   37.85
   8  -1   3  186.22   32.89
   8  -1   3  146.10   15.51
   8   1   3  133.99   12.97
   8   1   3  153.09   23.89
  -8   1  -3  126.09   24.28
  -8   1  -3  148.66   21.07
   8  -1   4  196.86   29.12
  -8  -1  -4  264.85   25.11
  -8  -1  -4  234.43   20.83
   8   1   4  244.26   31.27
   8   1   4  229.98   19.65
  -8   1  -4  225.94   26.92
   8  -1   5  145.42   21.93
  -8  -1  -5  144.08   17.94
  -8  -1  -5  151.74   15.34
   8   1   5  158.07   14.92
   8   1   5  180.16   27.47
  -8   1  -5  162.79   22.81
  -8   1  -5  174.77   27.10
   8  -1   6   37.01   14.53
   8  -1   6   21.87    7.62
  -8  -1  -6   18.80    6.18
  -8  -1  -6   13.13   10.48
   8   1   6   27.17    5.92
   8   1   6   30.39   21.49
  -8   1  -6   16.12   14.31
   8  -1   7   12.65   13.13
   8  -1   7    4.01    6.01
  -8  -1  -7    3.64    4.77
  -8  -1  -7   -4.22   10.42
   8   1   7   24.45   19.03
   8   1   7    5.22    3.87
  -8   1  -7   25.93   14.08
  -8   1  -7    6.49   15.36
   8  -1   8   -3.81   10.98
   8  -1   8   13.91    7.16
  -8  -1  -8    9.40    5.51
   8   1   8    5.34    3.98
  -8   1  -8   10.03   11.92
  -8   1  -8   -7.99   14.84
   8  -1   9   93.55   13.61
   8  -1   9   74.10   15.39
  -8  -1  -9   72.60   10.16
   8   1   9   84.44   10.28
  -8   1  -9   31.71   17.37
  -8   1  -9   58.91   18.47
   8  -1  10   -1.37    6.36
   8  -1  10   13.08    8.96
  -8  -1 -10   -2.69    4.75
  -8  -1 -10    1.35    9.95
   8   1  10   -3.83    3.71
  -8   1 -10   -6.21   10.74
  -8   1 -10    5.45   11.86
   8  -1  11  112.59   15.44
   8  -1  11  107.85   15.86
  -8  -1 -11  106.25   18.16
  -8  -1 -11  140.98   15.08
   8   1  11  166.83   20.33
   8   1  11  135.59   13.87
  -8   1 -11   69.18   19.25
  -8   1 -11  135.46   21.97
   8  -1  12   93.19   14.49
  -8  -1 -12  108.82   12.85
   8   1  12  120.80   15.12
   8   1  12  121.93   12.89
  -8   1 -12   91.80   18.72
   8  -1  13   -3.77    7.91
   8  -1  13    2.96    6.97
  -8   1 -13    3.72   13.04
  -8  -2  16   49.77   10.31
   8   2 -16   26.04    9.20
  -8  -2  15   -0.06    4.44
  -8  -2  15    2.35    4.36
   8   2 -15   -6.94    6.00
   8   2 -15    7.38    7.39
  -8   2  15   -0.68    3.83
  -8   2  15    3.40    6.50
   8  -2 -14   19.07    5.52
   8  -2 -14   12.51   13.80
  -8  -2  14   16.74    6.02
  -8  -2  14   21.09    6.08
   8   2 -14   14.18    7.44
   8   2 -14   12.76    7.26
  -8   2  14   21.80    9.05
  -8   2  14   13.63    4.44
   8  -2 -13   66.91    9.08
   8  -2 -13   29.30   16.17
  -8  -2  13   59.10    9.34
  -8  -2  13   48.37    8.38
   8   2 -13   79.74   12.23
   8   2 -13   64.08   10.74
  -8   2  13   52.78   11.80
  -8   2  13   53.71    7.50
   8  -2 -12  135.46   14.14
   8  -2 -12   97.12   20.71
   8   2 -12  181.37   18.95
   8   2 -12  137.75   16.66
  -8   2  12  136.54   17.52
  -8   2  12  169.65   16.28
   8  -2 -11   51.79   17.60
  -8  -2  11   79.39    9.79
   8   2 -11   58.44   10.52
  -8   2  11   76.32   12.76
   8  -2 -10   51.53   17.11
  -8  -2  10   55.08    8.05
  -8  -2  10   73.83    9.83
   8   2 -10   74.95   10.95
   8   2 -10   79.86   11.40
  -8   2  10   85.10   14.11
   8  -2  -9   73.24   18.24
   8  -2  -9   83.35   10.49
  -8  -2   9  102.76   11.53
  -8  -2   9  104.08   11.19
   8   2  -9   84.26   11.09
   8   2  -9  107.34   13.59
  -8   2   9   86.73   10.64
  -8   2   9  108.12   15.28
   8  -2  -8   28.24   14.69
   8  -2  -8   33.85    6.44
  -8  -2   8   30.09    6.44
  -8  -2   8   44.04    7.34
   8   2  -8   21.96    7.04
   8   2  -8   27.93    6.17
  -8   2   8   32.14    9.80
  -8   2   8   31.35    7.14
   8  -2  -7  176.39   16.56
   8  -2  -7  159.42   25.89
  -8  -2   7  189.58   16.90
  -8  -2   7  213.15   18.95
   8   2  -7  188.37   17.44
   8   2  -7  188.78   18.59
  -8   2   7  185.68   17.88
  -8   2   7  197.80   21.50
  -8  -2   6  123.41   12.30
  -8  -2   6   97.00   10.97
   8   2  -6  139.23   14.06
   8   2  -6  128.46   14.26
  -8   2   6  104.38   12.57
  -8   2   6  106.41   15.74
   8  -2  -5   20.08   18.45
   8  -2  -5   27.66    6.66
  -8  -2   5   14.78    4.93
  -8  -2   5   17.77    5.32
   8   2  -5   20.47    5.83
   8   2  -5   29.27    7.91
  -8   2   5   36.31   10.72
  -8   2   5   22.35   10.58
   8  -2  -4   48.41    8.27
   8  -2  -4   26.32   19.20
  -8  -2   4   60.50    8.40
   8   2  -4   74.92   10.92
  -8   2   4   42.85   14.34
  -8   2   4   56.04   13.65
   8  -2  -3  215.17   19.63
   8  -2  -3  257.31   36.09
  -8  -2   3  263.91   22.41
   8   2  -3  275.76   24.45
  -8   2   3  177.87   22.04
  -8   2   3  249.37   29.42
   8  -2  -2  423.61   33.97
   8  -2  -2  485.14   50.56
  -8  -2   2  410.68   32.41
  -8  -2   2  399.37   30.79
   8   2  -2  414.45   31.97
   8   2  -2  428.05   35.41
  -8   2   2  493.76   46.49
  -8   2   2  476.79   42.60
   8  -2  -1   98.81   29.96
  -8  -2   1   72.67    8.74
  -8  -2   1   55.72    8.42
   8   2  -1   56.47    7.96
   8   2  -1   73.90   15.08
  -8   2   1   56.65   14.95
   8  -2   0  114.96   29.70
  -8  -2   0  110.60   11.21
   8   2   0   92.50   10.26
  -8   2   0   76.66   16.78
   8  -2   1  191.47   19.78
   8  -2   1  163.59   28.10
  -8  -2  -1  160.23   14.46
   8   2   1  191.20   16.82
   8   2   1  231.60   29.29
  -8   2  -1  195.11   25.65
  -8   2  -1  175.04   27.52
   8  -2   2  177.20   19.56
   8  -2   2  165.34   25.80
  -8  -2  -2  157.00   15.51
  -8  -2  -2  174.64   15.44
   8   2   2  241.29   28.84
   8   2   2  178.54   15.89
  -8   2  -2  206.82   28.40
  -8   2  -2  187.43   25.99
   8  -2   3  197.53   25.57
   8  -2   3  238.47   24.12
  -8  -2  -3  206.55   17.73
  -8  -2  -3  220.29   20.64
   8   2   3  250.59   28.59
   8   2   3  217.86   18.57
  -8   2  -3  194.57   29.50
  -8   2  -3  208.44   27.36
   8  -2   4   76.84   13.25
   8  -2   4   65.53   17.49
  -8  -2  -4   70.76   11.09
  -8  -2  -4   66.27    8.30
   8   2   4   60.91    7.82
   8   2   4   67.26   17.94
  -8   2  -4   44.64   17.95
  -8   2  -4   68.51   16.41
   8  -2   5   35.87   14.42
   8  -2   5   48.69   10.84
  -8  -2  -5   53.50   10.01
  -8  -2  -5   45.66    7.11
   8   2   5   58.10   16.75
   8   2   5   46.00    6.62
  -8   2  -5   37.50   19.04
  -8   2  -5   73.40   20.04
   8  -2   6   25.17    9.40
   8  -2   6   27.50   12.97
  -8  -2  -6   19.93    5.46
  -8  -2  -6   13.87    8.40
   8   2   6   26.43    5.20
   8   2   6   36.73   16.84
  -8   2  -6   18.24   15.98
  -8   2  -6   -0.46   17.38
   8  -2   7   58.81   13.00
   8  -2   7   72.52   18.07
  -8  -2  -7   70.85    8.78
  -8  -2  -7   62.34   13.96
   8   2   7   50.18    7.20
   8   2   7  113.86   23.97
  -8   2  -7   47.34   22.72
  -8   2  -7   61.31   18.11
   8  -2   8   26.93   13.28
   8  -2   8   27.67   10.48
  -8  -2  -8   47.53   13.34
  -8  -2  -8   34.59    6.28
   8   2   8   39.48    6.18
   8   2   8   28.06   13.80
  -8   2  -8    3.24   19.20
  -8   2  -8   44.08   16.33
   8  -2   9   61.31   13.75
  -8  -2  -9   68.01   14.65
  -8  -2  -9   89.93   10.05
   8   2   9   65.12   13.67
   8   2   9   75.11    9.01
  -8   2  -9   52.03   20.02
   8  -2  10   50.02   12.88
   8  -2  10   39.21   10.77
  -8  -2 -10   59.35    7.95
   8   2  10   51.17    6.97
   8   2  10   44.80   12.71
  -8   2 -10   68.71   20.17
  -8   2 -10   29.91   19.78
   8  -2  11   45.22   13.24
   8  -2  11   40.58   10.60
   8   2  11   26.62   11.49
   8   2  11   35.70    5.82
  -8   2 -11   14.81   15.62
  -8   2 -11   56.71   16.82
   8  -2  12    7.72    7.26
   8  -2  12   18.16    9.97
  -8   2 -12    6.23   14.87
  -8   2 -12    6.98   14.41
  -8  -3  14  151.48   16.84
   8   3 -14  122.55   16.14
   8  -3 -13   37.58    7.40
   8   3 -13   73.46   11.82
   8   3 -13   25.77    9.66
  -8   3  13   48.35   13.02
   8  -3 -12   11.23    4.75
   8  -3 -12   23.78   17.01
  -8  -3  12   13.99    6.33
  -8  -3  12    7.63    5.63
   8   3 -12   13.20    6.68
   8   3 -12   14.85    7.35
  -8   3  12   10.52   10.23
   8  -3 -11    4.57   16.53
   8  -3 -11   23.78    6.76
  -8  -3  11   44.47    8.35
  -8  -3  11   25.04    6.91
   8   3 -11   37.32    9.53
   8   3 -11   32.33    7.90
  -8   3  11   38.55   13.25
   8  -3 -10   91.17   22.07
  -8  -3  10   66.77    9.94
   8   3 -10   78.34   11.11
  -8   3  10   60.01   14.95
   8  -3  -9   85.73   22.85
  -8  -3   9  111.50   12.16
  -8  -3   9  110.64   12.46
   8   3  -9  152.42   17.30
   8   3  -9  134.42   15.04
  -8   3   9  109.95   18.76
   8  -3  -8  202.11   32.21
  -8  -3   8  182.45   17.45
  -8  -3   8  198.47   17.80
   8   3  -8  216.38   20.57
   8   3  -8  208.57   20.24
  -8   3   8  189.99   25.18
   8  -3  -7   81.42   11.26
   8  -3  -7   70.95   22.26
  -8  -3   7   53.21    7.85
  -8  -3   7   80.45   10.07
   8   3  -7   69.09   10.03
   8   3  -7   81.33   11.14
  -8   3   7  111.75   19.86
   8  -3  -6   89.73   23.55
   8  -3  -6   54.03    8.98
  -8  -3   6   56.15    7.63
  -8  -3   6   53.32    7.83
   8   3  -6   57.47    9.32
   8   3  -6   52.22    8.67
  -8   3   6   42.72   11.58
  -8   3   6   25.19   12.52
   8  -3  -5   11.07    5.87
   8  -3  -5   -5.94   17.23
  -8  -3   5   20.20    5.09
  -8  -3   5   16.74    4.75
   8   3  -5   23.94    6.38
   8   3  -5   18.46    7.10
  -8   3   5   15.52   13.99
  -8   3   5   11.78   16.01
   8  -3  -4   17.84    7.38
  -8  -3   4   28.28    5.98
  -8  -3   4   27.31    6.37
   8   3  -4   18.58    6.02
   8   3  -4   18.78    7.41
  -8   3   4   15.23   12.35
  -8   3   4   22.31   14.89
   8  -3  -3   34.69    9.02
   8  -3  -3   31.91   20.14
  -8  -3   3   35.22    6.25
  -8  -3   3   35.06    6.68
   8   3  -3   34.62    7.00
   8   3  -3   35.39    8.62
  -8   3   3   28.59   14.68
  -8   3   3   58.71   19.66
   8  -3  -2  170.73   18.66
   8  -3  -2  118.84   24.40
  -8  -3   2  159.69   14.54
  -8  -3   2  178.81   16.74
   8   3  -2  160.77   15.54
   8   3  -2  163.73   16.75
  -8   3   2  151.22   24.63
  -8   3   2  170.46   28.95
   8  -3  -1  164.54   23.99
   8  -3  -1  235.37   23.46
  -8  -3   1  219.34   18.58
  -8  -3   1  198.88   17.92
   8   3  -1  215.17   20.21
   8   3  -1  243.58   21.07
  -8   3   1  251.93   30.07
  -8   3   1  224.06   31.09
   8  -3   0  851.39   65.86
   8  -3   0  702.73   58.75
  -8  -3   0  762.24   56.42
   8   3   0  624.91   47.93
  -8   3   0  790.12   66.56
  -8   3   0  694.11   62.49
   8  -3   1  863.50   69.76
   8  -3   1  886.93   68.35
  -8  -3  -1  972.70   71.07
  -8  -3  -1  767.22   55.84
   8   3   1  855.70   62.41
   8   3   1  742.72   57.43
  -8   3  -1  784.73   69.36
  -8   3  -1  867.67   71.66
   8  -3   2  125.94   16.93
   8  -3   2  145.29   21.88
  -8  -3  -2  110.83   12.03
  -8  -3  -2  132.59   12.60
   8   3   2  140.04   13.81
   8   3   2  125.10   21.54
  -8   3  -2  108.12   20.87
  -8   3  -2  102.89   23.04
   8  -3   3   55.57   16.47
   8  -3   3   57.35   12.73
  -8  -3  -3   46.84    6.71
   8   3   3   45.97    7.13
  -8   3  -3   57.78   21.91
  -8   3  -3   36.42   16.79
   8  -3   4   84.14   15.12
   8  -3   4   76.78   17.11
  -8  -3  -4   76.62    8.84
   8   3   4   80.25    9.89
   8   3   4   94.50   20.32
  -8   3  -4   38.68   18.72
  -8   3  -4   62.26   18.38
   8  -3   5   14.65   13.68
   8  -3   5   -5.14    8.21
  -8  -3  -5    4.95    5.44
  -8  -3  -5    0.82    3.33
   8   3   5    6.97    4.17
   8   3   5  -10.17   10.44
  -8   3  -5   12.47   14.50
  -8   3  -5  -25.87   16.79
   8  -3   6  244.26   29.87
   8  -3   6  164.54   20.14
  -8  -3  -6  241.83   22.93
  -8  -3  -6  222.17   18.59
   8   3   6  188.37   25.85
   8   3   6  256.10   21.38
  -8   3  -6  170.87   29.16
  -8   3  -6  173.83   28.91
   8  -3   7    4.76   11.84
  -8  -3  -7   16.24    7.69
  -8  -3  -7    9.17    3.59
   8   3   7   13.51    4.76
   8   3   7    9.73   13.42
  -8   3  -7    3.19   14.85
   8  -3   8   34.87   11.33
   8  -3   8   30.86   10.61
  -8  -3  -8   36.81    5.74
  -8  -3  -8   46.02   11.27
   8   3   8   30.77    5.91
   8   3   8   62.17   20.30
  -8   3  -8   44.60   19.82
  -8   3  -8   36.87   15.81
   8  -3   9   17.41    9.80
   8  -3   9    7.69    9.59
  -8  -3  -9   15.82    4.33
   8   3   9   24.26   14.47
   8   3   9   22.61    5.02
  -8   3  -9    2.18   19.00
  -8   3  -9   23.43   17.18
   8  -3  10  112.03   17.38
   8  -3  10   95.21   16.52
  -8   3 -10   97.53   23.29
  -8   3 -10  110.95   22.12
   8  -3  11    0.96    9.53
   8  -3  11   20.95    9.70
  -8   3 -11   17.03   16.35
  -8   3 -11   18.70   15.26
   8  -3  12   18.39    8.34
  -8   3 -12   20.41   11.70
   8  -4 -11   96.07   18.47
   8  -4 -11  104.45   11.73
  -8  -4  11  116.51   14.10
   8   4 -11   99.09   14.11
  -8   4  11  141.65   14.70
  -8   4  11   80.02   16.70
   8  -4 -10   59.78    8.85
   8  -4 -10   31.31   14.16
  -8  -4  10   69.88   11.10
  -8  -4  10   50.48    8.91
   8   4 -10   67.69   11.62
   8   4 -10   63.22    8.93
  -8   4  10   66.64    9.81
  -8   4  10   43.11   15.28
   8  -4  -9  219.48   20.32
   8  -4  -9  165.21   22.34
  -8  -4   9  197.39   18.55
  -8  -4   9  212.34   20.13
   8   4  -9  214.23   21.65
   8   4  -9  194.97   18.19
  -8   4   9  173.56   17.59
  -8   4   9  160.09   24.20
   8  -4  -8   51.17    9.08
   8  -4  -8   40.02   13.61
  -8  -4   8   51.58    8.65
  -8  -4   8   40.03    7.78
   8   4  -8   58.92    9.47
   8   4  -8   64.63   11.16
  -8   4   8   49.85   16.33
  -8   4   8   57.62   11.99
   8  -4  -7   -2.25    5.65
   8  -4  -7   13.67   11.50
  -8  -4   7    6.02    5.66
  -8  -4   7   -0.89    4.43
   8   4  -7    4.17    7.44
   8   4  -7    7.69    5.97
  -8   4   7    2.79   13.27
  -8   4   7   40.21   16.37
   8  -4  -6   40.57   15.81
   8  -4  -6   29.62    8.36
  -8  -4   6   46.48    7.93
  -8  -4   6   45.87    7.85
   8   4  -6   41.39    8.82
   8   4  -6   50.12    9.97
  -8   4   6   39.10   17.98
  -8   4   6   15.86   13.69
   8  -4  -5   68.89   17.59
   8  -4  -5   55.18   10.13
  -8  -4   5   64.03    8.88
   8   4  -5   54.99   10.03
  -8   4   5   74.43   18.81
  -8   4   5   67.84   19.54
   8  -4  -4  207.90   21.46
   8  -4  -4  222.98   28.30
  -8  -4   4  175.44   16.24
  -8  -4   4  175.85   16.56
   8   4  -4  178.00   17.42
   8   4  -4  162.38   16.82
  -8   4   4  147.31   24.51
  -8   4   4  194.30   28.95
   8  -4  -3   38.24    9.93
   8  -4  -3   43.01   17.71
  -8  -4   3   40.49    7.47
  -8  -4   3   41.73    6.92
   8   4  -3   29.10    7.12
   8   4  -3   37.34    8.14
  -8   4   3    5.07   16.86
  -8   4   3   34.63   19.44
   8  -4  -2  173.83   20.80
  -8  -4   2  161.04   15.78
  -8  -4   2  170.60   15.61
   8   4  -2  194.70   18.72
   8   4  -2  161.71   16.47
  -8   4   2  156.86   27.12
  -8   4   2  136.94   24.18
   8  -4  -1   68.67   17.23
   8  -4  -1   20.30    9.42
  -8  -4   1   43.38    7.70
  -8  -4   1   34.83    6.29
   8   4  -1   41.40    8.02
   8   4  -1   36.69    8.51
  -8   4   1   55.57   19.40
  -8   4   1   54.47   19.66
   8  -4   0   18.53   10.86
   8  -4   0   27.39   16.01
  -8  -4   0   23.67    5.50
  -8  -4   0   27.56    6.03
   8   4   0   38.71    8.81
   8   4   0   33.15    7.02
  -8   4   0   10.39   18.64
  -8   4   0   32.65   16.80
   8  -4   1  235.77   26.14
  -8  -4  -1  235.37   20.82
  -8  -4  -1  214.23   18.54
   8   4   1  219.07   20.20
   8   4   1  204.94   19.75
  -8   4  -1  204.80   32.75
   8  -4   2    7.20   14.30
   8  -4   2   11.33   10.45
  -8  -4  -2   20.75    5.29
  -8  -4  -2   16.64    5.69
   8   4   2   15.23    8.60
   8   4   2    6.21    5.68
  -8   4  -2   -3.34   16.55
  -8   4  -2   10.23   17.37
   8  -4   3   57.40   15.85
  -8  -4  -3   60.70    9.23
   8   4   3   78.93   16.71
  -8   4  -3   66.66   21.10
   8  -4   4   50.08   13.91
   8  -4   4   51.44   12.47
  -8  -4  -4   52.27    9.01
  -8  -4  -4   49.91    7.40
   8   4   4   69.80    9.46
   8   4   4   35.39   14.35
  -8   4  -4   20.80   19.67
  -8   4  -4   34.13   17.41
   8  -4   5   55.25   13.33
   8  -4   5   29.03   12.84
  -8  -4  -5   66.84    7.93
  -8  -4  -5   57.21    9.45
   8   4   5   74.16   10.03
  -8   4  -5   84.44   20.83
  -8   4  -5   58.99   22.07
   8  -4   6    1.44    9.68
   8  -4   6    6.57    8.75
  -8  -4  -6   -1.32    3.08
   8   4   6    5.35    4.61
   8   4   6   -1.25    9.52
  -8   4  -6   20.45   13.14
  -8   4  -6   -7.02   20.72
   8  -4   7   -3.59    8.12
   8  -4   7  -12.21    8.05
  -8  -4  -7    3.32    3.25
   8   4   7   -0.64   12.09
   8   4   7   11.93    4.91
  -8   4  -7   -7.35   13.53
  -8   4  -7   -4.56   17.98
   8  -4   8    2.28   10.31
   8  -4   8   -2.28    9.97
  -8   4  -8   -0.63   16.29
  -8   4  -8   -7.56   17.42
   8  -4   9   25.42    9.95
  -8   4  -9   24.38   18.51
   8  -5  -9   13.08    6.66
   8  -5  -9    2.47   10.48
  -8   5   9    2.06    6.81
  -8   5   9   -8.55   10.25
   8  -5  -8    5.43    6.34
   8  -5  -8    0.32   10.84
  -8  -5   8   10.25    6.40
   8   5  -8   -1.79    6.28
  -8   5   8   11.95    9.88
  -8   5   8   -6.39   11.15
   8  -5  -7   72.41   11.59
   8  -5  -7   47.60   14.21
  -8  -5   7   58.26    9.14
  -8  -5   7   64.87   10.88
   8   5  -7   54.37   10.61
   8   5  -7   51.91    9.43
  -8   5   7   46.68   18.41
  -8   5   7   55.17   16.13
   8  -5  -6   -0.78   13.36
   8  -5  -6   26.85    8.04
  -8  -5   6   26.40    8.02
  -8  -5   6   23.39    6.39
   8   5  -6   24.96    7.88
   8   5  -6   25.37    8.19
  -8   5   6   37.32   16.60
  -8   5   6   20.05   14.92
   8  -5  -5   15.83    8.31
   8   5  -5    6.81    5.77
   8   5  -5    2.89    6.09
  -8   5   5    9.10   16.23
   8  -5  -4   47.71   10.90
  -8  -5   4   52.36    8.82
  -8  -5   4   72.31   10.61
   8   5  -4   71.00   10.64
   8   5  -4   82.00   12.15
  -8   5   4   43.34   19.32
   8  -5  -3  -12.47    7.34
   8  -5  -3  -10.94   12.86
  -8  -5   3   -5.62    4.47
   8   5  -3   -4.21    5.62
  -8   5   3   13.20   14.37
  -8   5   3   -0.67   17.06
   8  -5  -2   26.53   13.81
  -8  -5   2   17.80    6.31
  -8  -5   2   18.34    6.04
   8   5  -2   20.40    6.67
   8   5  -2   36.49    8.81
  -8   5   2    4.53   14.85
   8  -5  -1   99.49   16.68
   8  -5  -1  103.02   18.42
  -8  -5   1  125.44   13.52
   8   5  -1  107.56   14.10
  -8   5   1   65.98   23.46
  -8   5   1   95.34   23.42
  -8  -5   0   44.51    7.68
  -8  -5   0   48.34    8.17
   8   5   0   38.83    9.13
   8   5   0   50.14    9.48
  -8   5   0   38.83   21.13
  -8   5   0   48.41   22.37
   8  -5   1   90.87   16.10
   8  -5   1   78.06   15.73
  -8  -5  -1   94.04   11.27
  -8  -5  -1   92.69   11.10
   8   5   1   86.65   12.02
   8   5   1   78.07   11.41
  -8   5  -1   58.61   22.67
  -8   5  -1   71.66   18.86
   8  -5   2  125.84   18.74
   8  -5   2   83.24   15.93
  -8  -5  -2  120.90   13.12
  -8  -5  -2  115.81   12.76
   8   5   2  113.79   13.79
   8   5   2   75.40   11.18
  -8   5  -2   73.01   23.25
  -8   5  -2   95.53   22.08
   8  -5   3   57.13   14.68
   8  -5   3   56.55   13.21
  -8  -5  -3   88.84   10.97
  -8  -5  -3   68.35    9.90
   8   5   3   82.65   12.81
   8   5   3   64.12    9.93
  -8   5  -3   79.27   22.00
  -8   5  -3   67.90   22.94
   8  -5   4   45.63   14.10
   8  -5   4   52.45   12.24
  -8  -5  -4   39.28    7.38
  -8  -5  -4   50.56    8.72
   8   5   4   51.23   15.00
   8   5   4   37.89    8.26
  -8   5  -4   22.59   14.26
  -8   5  -4   33.18   21.44
   8  -5   5   74.68   16.10
  -8  -5  -5   96.77   11.36
   8   5   5  120.84   19.01
   8   5   5  103.50   13.01
  -8   5  -5   44.74   21.71
  -8   6   6   -7.11    9.48
   8  -6  -5   43.60   10.59
  -8   6   5   15.63    9.74
  -8   6   5   15.54   10.80
   8  -6  -4   16.08   10.48
   8  -6  -4   18.45    8.05
  -8  -6   4   20.67    8.02
   8   6  -4   22.12    8.50
  -8   6   4    9.45   11.22
  -8   6   4    9.66    9.92
   8  -6  -3   19.27   10.48
   8  -6  -3   11.82    8.98
  -8  -6   3   33.49    8.24
  -8  -6   3   38.21    9.85
   8   6  -3   34.65    8.99
   8   6  -3   27.52    7.91
  -8   6   3   22.55   12.00
  -8   6   3   24.57   13.16
   8  -6  -2   20.32    9.97
   8  -6  -2   21.92   10.51
  -8  -6   2   42.50    9.65
  -8  -6   2   37.93    8.31
   8   6  -2   36.92    9.46
   8   6  -2   28.51    7.71
  -8   6   2   48.20   16.80
  -8   6   2   31.83   15.98
   8  -6  -1   27.01   11.22
  -8  -6   1   19.11    7.82
  -8  -6   1   22.03    6.61
   8   6  -1   15.38    6.49
   8   6  -1   26.96    8.74
  -8   6   1   32.33   15.48
   8  -6   0   -1.66    8.44
  -8  -6   0    0.61    5.48
  -8  -6   0   15.03    7.33
   8   6   0    7.21    5.41
   8   6   0    3.80    6.99
  -8   6   0   -6.44   11.64
   8   6   1   38.70    9.02
   8   6   1   26.05    9.42
  -8  -6  -2    2.04    7.11
   8   6   2    2.95    6.23
   9   0 -16   10.97    7.50
  -9   0  16   -3.46    6.24
   9   0 -15   -2.38   12.09
  -9   0  15   -1.33    5.22
   9   0 -14    2.11   13.28
   9   0 -14   21.95    7.13
  -9   0  14   14.49    6.25
  -9   0  14   21.03    5.71
   9   0 -13   19.12    6.00
  -9   0  13   19.27    6.65
  -9   0  13    6.77    4.48
   9   0 -12   21.91   14.25
   9   0 -12   12.85    5.73
  -9   0  12   11.17    5.62
  -9   0  12   16.18    4.98
   9   0 -11   51.17    8.68
   9   0 -11   69.17   18.72
  -9   0  11   54.53    9.31
  -9   0  11   43.48    7.00
   9   0 -10  304.31   25.88
   9   0 -10  321.68   34.44
  -9   0  10  268.76   22.35
  -9   0  10  277.91   24.67
   9   0  -9  938.23   75.54
   9   0  -9  868.61   63.78
  -9   0   9  800.75   58.59
  -9   0   9  843.31   62.89
   9   0  -8   24.92   14.41
   9   0  -8   34.59    6.67
  -9   0   8   45.66    8.45
  -9   0   8   34.23    6.38
   9   0  -7  218.94   19.32
   9   0  -7  259.87   31.23
  -9   0   7  222.58   19.34
  -9   0   7  209.51   19.69
   9   0  -6   23.46    5.72
   9   0  -6   49.73   17.80
  -9   0   6   37.74    8.39
  -9   0   6   28.26    6.07
   9   0  -5  134.05   13.39
   9   0  -5  183.25   27.44
  -9   0   5  123.30   14.10
  -9   0   5  144.21   14.69
   9   0  -4   60.04   21.13
   9   0  -4   70.93    8.92
  -9   0   4   56.12    9.66
  -9   0   4   81.31   10.45
   9   0  -3   19.54   15.36
  -9   0   3    9.82    6.92
   9   0  -2  117.11   22.43
  -9   0   2  158.48   17.96
   9   0  -1  211.13   29.88
  -9   0   1  183.79   19.94
   9   0   0  142.46   25.26
  -9   0   0  200.49   21.37
   9   0   1  297.30   36.95
  -9   0  -1  283.97   26.88
   9   0   2  585.72   56.67
  -9   0  -2  431.82   37.53
   9   0   3  167.50   16.44
   9   0   3  152.42   29.16
  -9   0  -3  150.41   19.24
  -9   0  -3  132.59   16.64
   9   0   4   15.15    5.75
   9   0   4   27.55   22.46
   9   0   5    7.50    5.02
   9   0   5   27.56   21.54
  -9   0  -5   20.56   11.98
  -9   0  -5    5.19   11.07
   9   0   6   58.06   20.12
   9   0   6   59.10    8.97
  -9   0  -6   41.36   15.23
  -9   0  -6   67.55   14.92
   9   0   7   14.02    5.76
   9   0   7    9.10   12.72
  -9   0  -7    8.29   12.08
  -9   0  -7    2.65   13.22
   9   0   8    3.00   11.59
   9   0   8   -0.03    5.26
  -9   0  -8    3.47   12.27
  -9   0  -8   -0.33   12.42
   9   0   9   13.10    6.19
   9   0   9    4.54   11.17
  -9   0  -9   10.00   12.17
  -9   0  -9   20.96   12.74
   9   0  10  134.10   14.58
   9   0  10  108.15   18.23
  -9   0 -10  162.11   23.31
  -9   0 -10  142.87   21.64
   9   0  11    5.81    8.48
   9   0  11   10.41    5.79
  -9   0 -11   22.73   13.34
  -9   0 -11    2.91    9.46
   9   0  12    0.65    5.00
   9   0  12    4.55    7.09
  -9   0 -12    3.71    9.62
  -9   0 -12   15.97   13.20
  -9  -1  16   54.03   10.07
   9   1 -16   60.61   11.87
   9  -1 -15   42.62    8.61
  -9  -1  15   49.42    8.86
  -9  -1  15   40.17    7.83
   9   1 -15   35.56    9.28
   9   1 -15   40.03   10.18
  -9   1  15   42.52    7.29
   9  -1 -14    7.53    5.25
   9  -1 -14   11.31   14.10
  -9  -1  14    6.27    4.48
  -9  -1  14    8.91    5.42
   9   1 -14   12.29    7.71
   9   1 -14   15.55    7.25
  -9   1  14    9.12    4.64
  -9   1  14    8.28    6.19
   9  -1 -13  238.60   21.57
   9  -1 -13  244.93   31.64
  -9  -1  13  258.52   23.52
   9   1 -13  177.73   19.30
  -9   1  13  203.59   20.82
  -9   1  13  229.85   20.02
   9  -1 -12   -7.22   14.07
   9  -1 -12    5.21    4.79
  -9  -1  12    7.05    4.48
  -9  -1  12    2.78    5.45
   9   1 -12   12.00    6.14
   9   1 -12    5.72    7.41
  -9   1  12    6.91    4.16
  -9   1  12    9.57    6.31
   9  -1 -11  315.35   26.58
   9  -1 -11  300.67   35.51
  -9  -1  11  287.07   23.89
  -9  -1  11  309.56   26.96
   9   1 -11  232.54   22.89
   9   1 -11  276.03   24.44
  -9   1  11  261.62   24.61
  -9   1  11  282.09   23.43
   9  -1 -10    7.20    4.91
   9  -1 -10   24.17   16.39
  -9  -1  10    9.04    5.59
  -9  -1  10   14.78    4.98
   9   1 -10    9.42    5.47
   9   1 -10   13.25    7.19
  -9   1  10   18.64    7.37
  -9   1  10   17.29    5.09
   9  -1  -9   14.37   14.27
   9  -1  -9   29.06    6.35
  -9  -1   9   32.99    6.31
  -9  -1   9   36.17    7.38
   9   1  -9   31.87   10.53
   9   1  -9   37.35    7.45
  -9   1   9   41.00    9.30
  -9   1   9   35.25    6.65
   9  -1  -8   64.20    8.68
   9  -1  -8   71.15   17.73
  -9  -1   8   70.35    8.66
  -9  -1   8   83.15   10.63
   9   1  -8   67.38    9.67
   9   1  -8   90.46   14.65
   9  -1  -7   51.68    7.93
   9  -1  -7   31.51   15.98
  -9  -1   7   46.47    7.27
  -9  -1   7   36.72    7.59
   9   1  -7   40.03   12.12
   9   1  -7   44.31    7.57
  -9   1   7   48.74    8.41
  -9   1   7   63.88   11.27
   9  -1  -6  104.25   21.57
   9  -1  -6  102.78   11.56
  -9  -1   6  112.30   12.82
  -9  -1   6  110.13   11.62
   9   1  -6  119.93   12.61
   9   1  -6  101.23   16.31
  -9   1   6  134.79   14.38
  -9   1   6  116.39   15.74
   9  -1  -5  364.09   39.73
   9  -1  -5  355.87   28.83
  -9  -1   5  360.32   28.64
  -9  -1   5  334.74   27.72
   9   1  -5  329.62   26.93
   9   1  -5  479.62   42.91
  -9   1   5  386.17   31.94
  -9   1   5  357.49   32.17
   9  -1  -4   14.34   17.44
   9  -1  -4    5.24    5.44
  -9  -1   4   10.11    4.88
  -9  -1   4    0.21    4.75
   9   1  -4   28.53   19.00
   9   1  -4   -0.02    4.16
  -9   1   4    4.29    8.45
  -9   1   4    0.64    6.29
   9  -1  -3  130.88   13.84
   9  -1  -3  123.84   24.21
  -9  -1   3  110.17   11.53
  -9  -1   3  123.15   13.26
   9   1  -3  118.25   20.67
   9   1  -3  121.99   12.57
  -9   1   3  130.30   17.30
  -9   1   3   86.67   12.61
   9  -1  -2   63.77    9.38
   9  -1  -2   39.95   18.70
  -9  -1   2   49.07    8.69
  -9  -1   2   65.17    9.13
   9   1  -2   40.37   16.40
   9   1  -2   48.51    7.75
  -9   1   2   65.36   12.66
  -9   1   2   51.50   11.90
   9  -1  -1   24.37   18.92
   9  -1  -1   15.83    6.42
  -9  -1   1   10.35    6.38
   9   1  -1   28.05   18.62
  -9   1   1   20.86   10.11
  -9   1   1   15.08    9.52
   9  -1   0  234.43   34.38
   9  -1   0  232.54   20.99
  -9  -1   0  181.64   18.70
   9   1   0  206.28   29.60
  -9   1   0  193.89   21.65
  -9   1   0  219.07   25.48
   9  -1   1  267.81   37.23
   9  -1   1  247.89   22.26
  -9  -1  -1  244.53   23.23
   9   1   1  165.34   24.80
  -9   1  -1  241.97   28.52
  -9   1  -1  233.48   25.97
   9  -1   2  418.62   49.42
   9  -1   2  348.74   29.19
  -9  -1  -2  420.78   35.71
   9   1   2  296.36   34.13
  -9   1  -2  404.35   39.90
  -9   1  -2  350.36   34.36
   9  -1   3  245.20   22.27
   9  -1   3  297.84   40.74
  -9  -1  -3  280.07   26.26
   9   1   3  282.89   34.46
  -9   1  -3  313.06   33.24
  -9   1  -3  317.64   35.08
   9  -1   4   66.68   10.16
   9  -1   4   95.75   24.22
  -9  -1  -4   53.24   11.13
   9   1   4   47.07   20.21
  -9   1  -4   60.91   16.84
  -9   1  -4   86.35   19.71
   9  -1   5   87.79   11.77
   9  -1   5   45.67   15.73
  -9  -1  -5   79.12   14.87
   9   1   5   98.41   26.39
  -9   1  -5   78.61   21.19
  -9   1  -5  104.70   21.26
   9  -1   6   60.12   10.03
   9  -1   6   55.14   15.83
  -9  -1  -6   15.07   12.51
   9   1   6   62.34   25.66
  -9   1  -6   57.08   19.38
  -9   1  -6   57.86   16.86
   9  -1   7   25.87   14.53
   9  -1   7   48.88    9.68
  -9  -1  -7   38.78   15.15
  -9  -1  -7   36.23    7.72
   9   1   7   44.11    7.91
   9   1   7   15.47   15.54
  -9   1  -7   60.08   19.50
  -9   1  -7   79.56   19.54
   9  -1   8   46.21   14.27
   9  -1   8   21.84    8.02
  -9  -1  -8   28.52   14.19
  -9  -1  -8   48.86    9.05
   9   1   8   45.71    7.62
   9   1   8   32.52   14.15
  -9   1  -8   63.80   19.42
  -9   1  -8   39.06   16.75
   9  -1   9   23.63   13.18
   9  -1   9    2.00    6.17
  -9  -1  -9    8.79    5.95
  -9  -1  -9   12.30   11.42
   9   1   9    3.75    4.12
   9   1   9   17.30   12.40
  -9   1  -9    6.61   14.65
  -9   1  -9   26.55   16.41
   9  -1  10  147.04   17.19
  -9  -1 -10  115.53   18.81
  -9  -1 -10  138.83   15.01
   9   1  10  138.29   14.12
   9   1  10  144.48   20.60
  -9   1 -10   70.49   20.05
  -9   1 -10  120.78   23.78
   9  -1  11   41.97   11.38
  -9  -1 -11   23.54   11.96
  -9  -1 -11   51.27    8.85
   9   1  11   45.55   12.61
   9   1  11   46.25    7.82
  -9   1 -11   41.65   14.12
   9  -1  12  143.00   17.02
   9  -1  12  148.25   17.68
  -9   1 -12  110.60   18.89
  -9  -2  15   34.11    8.64
   9   2 -15   25.14    8.60
   9  -2 -14   13.77   12.97
   9  -2 -14   34.36    7.41
  -9  -2  14   13.98    6.11
  -9  -2  14   17.72    6.37
   9   2 -14   18.22    7.72
   9   2 -14   22.45    8.45
  -9   2  14   15.67    7.75
  -9   2  14   18.97    5.18
   9  -2 -13   23.78   13.30
   9  -2 -13   55.45    8.94
  -9  -2  13   50.12    8.47
  -9  -2  13   43.90    8.39
   9   2 -13   56.03   10.76
   9   2 -13   42.55    9.57
  -9   2  13   49.56    7.52
  -9   2  13   54.07   12.33
   9  -2 -12   75.21   18.58
   9  -2 -12   63.93    9.09
   9   2 -12   62.14   10.99
   9   2 -12   56.16   10.63
  -9   2  12   67.26   13.32
  -9   2  12   67.15    8.75
   9  -2 -11   19.85   14.37
   9  -2 -11   36.10    7.35
  -9  -2  11   44.97    7.90
  -9  -2  11   34.83    7.76
   9   2 -11   44.35   10.12
   9   2 -11   36.15    8.59
  -9   2  11   35.68    6.52
  -9   2  11   53.36   11.85
   9  -2 -10  101.03   11.60
   9  -2 -10   87.83   20.41
  -9  -2  10   86.58   10.42
  -9  -2  10   98.16   12.17
   9   2 -10   96.34   12.90
   9   2 -10   70.83   10.55
  -9   2  10   99.10   11.28
  -9   2  10   94.60   14.60
   9  -2  -9   75.42   19.81
   9  -2  -9   39.18    7.57
  -9  -2   9   43.90    7.05
   9   2  -9   35.98    7.68
  -9   2   9   50.12    8.30
  -9   2   9   58.42   12.33
   9  -2  -8  154.57   15.17
   9  -2  -8  148.66   25.11
  -9  -2   8  163.19   15.44
  -9  -2   8  157.80   15.88
   9   2  -8  158.34   16.86
   9   2  -8  141.12   14.73
  -9   2   8  161.57   16.35
  -9   2   8  117.87   16.29
   9  -2  -7   42.16   16.76
   9  -2  -7   45.65    7.80
  -9  -2   7   43.13    7.90
  -9  -2   7   52.10    7.69
   9   2  -7   52.77   10.05
   9   2  -7   41.30    7.34
  -9   2   7   44.31   11.84
  -9   2   7   59.00   10.09
  -9  -2   6  107.99   11.19
  -9  -2   6   92.27   11.09
   9   2  -6  115.17   12.69
   9   2  -6  114.69   14.29
  -9   2   6  113.91   16.90
  -9   2   6  107.42   13.51
   9  -2  -5   43.20    8.16
   9  -2  -5   50.39   20.22
  -9  -2   5   65.37    8.28
  -9  -2   5   63.20    8.85
   9   2  -5   49.31    7.94
   9   2  -5   51.23   10.13
  -9   2   5   47.06    9.70
  -9   2   5   45.85   12.71
   9  -2  -4   27.04   19.79
   9  -2  -4   34.03    7.67
  -9  -2   4   37.18    6.56
  -9  -2   4   34.71    6.93
   9   2  -4   34.83    7.29
   9   2  -4   42.91   11.20
  -9   2   4   37.62   11.18
  -9   2   4   30.97   11.90
   9  -2  -3   22.14    6.83
   9  -2  -3   19.04   22.15
  -9  -2   3   18.33    5.01
  -9  -2   3   20.39    6.19
   9   2  -3   45.03   11.92
   9   2  -3   22.31    5.88
  -9   2   3   11.83   12.39
  -9   2   3   43.25   15.69
   9  -2  -2   90.83   25.18
   9  -2  -2   71.18   10.77
  -9  -2   2   76.94    9.13
  -9  -2   2   85.58   11.10
   9   2  -2   78.90    9.79
  -9   2   2   62.15   14.27
  -9   2   2   82.55   22.02
   9  -2  -1  366.37   30.63
   9  -2  -1  525.40   56.32
  -9  -2   1  351.17   27.71
  -9  -2   1  385.50   31.32
   9   2  -1  365.97   29.27
   9   2  -1  490.52   45.01
  -9   2   1  373.65   36.65
   9  -2   0   27.63   24.73
   9  -2   0    9.28    6.71
  -9  -2   0    1.84    4.05
  -9  -2   0   10.69    5.70
   9   2   0    4.67    4.99
   9   2   0   10.70   15.78
  -9   2   0    0.47   12.56
  -9   2   0    8.96   16.70
   9  -2   1   51.50   22.03
   9  -2   1   39.14    9.33
  -9  -2  -1   36.22    7.36
  -9  -2  -1   29.22    6.15
  -9   2  -1   81.03   18.54
  -9   2  -1   90.90   22.96
   9  -2   2   28.13   19.11
   9  -2   2   47.73    9.89
  -9  -2  -2   32.85    7.65
   9   2   2   15.13   15.98
  -9   2  -2   20.12   15.81
  -9   2  -2   46.71   15.93
   9  -2   3    6.70    7.45
   9  -2   3   16.35   13.86
  -9  -2  -3   11.36    6.33
   9   2   3   13.12   13.16
  -9   2  -3   -2.52   15.43
  -9   2  -3    9.82   16.79
   9  -2   4   47.30   10.84
   9  -2   4   46.64   16.14
  -9  -2  -4   59.30   11.11
   9   2   4   44.95   16.51
  -9   2  -4   38.15   17.37
  -9   2  -4   35.96   16.91
   9  -2   5   21.49   14.11
   9  -2   5   28.57    9.88
  -9  -2  -5   40.84   10.39
   9   2   5   25.48    5.86
   9   2   5   24.60   16.25
  -9   2  -5   25.31   15.70
  -9   2  -5   28.21   15.26
   9  -2   6  107.11   20.49
   9  -2   6  118.24   16.35
  -9  -2  -6  118.53   16.25
   9   2   6  105.23   11.16
   9   2   6  122.61   23.79
  -9   2  -6  114.40   23.29
  -9   2  -6  123.89   23.95
   9  -2   7   16.63    8.82
  -9  -2  -7   16.09   11.00
   9   2   7   -0.19   19.00
   9   2   7   12.49    4.59
  -9   2  -7   18.59   15.22
  -9   2  -7   33.08   17.11
   9  -2   8  147.04   22.19
  -9  -2  -8  103.84   11.73
  -9  -2  -8  120.12   19.69
   9   2   8  107.50   11.41
   9   2   8  111.19   22.59
  -9   2  -8  106.63   21.19
   9  -2   9    4.66    9.61
   9  -2   9    0.44    6.85
  -9  -2  -9   -2.14    9.58
  -9  -2  -9    5.32    4.29
   9   2   9    5.79    3.99
   9   2   9    2.71   11.04
  -9   2  -9    1.99   15.40
  -9   2  -9   -2.68   13.19
   9  -2  10   -2.12    7.40
   9  -2  10   -8.21    7.75
  -9  -2 -10    0.07    4.07
   9   2  10   -5.66   10.40
   9   2  10    2.38    3.29
  -9   2 -10   17.71   15.69
  -9   2 -10  -17.26   13.38
   9  -2  11  139.77   18.19
   9  -2  11  126.57   16.56
  -9   2 -11  141.25   22.55
  -9   2 -11   70.73   18.26
   9  -2  12    3.27    6.46
   9  -3 -13  -17.09   12.16
   9  -3 -13   14.92    5.55
  -9  -3  13    6.79    5.80
   9   3 -13    6.38    7.17
  -9   3  13   18.97   10.34
  -9   3  13    7.46    4.39
   9  -3 -12   33.20    6.97
   9  -3 -12   34.16   17.11
  -9  -3  12   37.26    8.00
  -9  -3  12   19.36    6.62
   9   3 -12   36.10    9.53
   9   3 -12   30.00    8.40
  -9   3  12   35.06   12.17
  -9   3  12   29.34    6.03
   9  -3 -11   78.66   10.03
   9  -3 -11   88.53   21.44
  -9  -3  11   82.96   10.82
  -9  -3  11   72.24   10.44
   9   3 -11  101.40   13.18
   9   3 -11   99.05   13.87
  -9   3  11  104.81   11.86
  -9   3  11   97.89   17.28
   9  -3 -10   11.50   15.86
   9  -3 -10    8.84    4.71
  -9  -3  10   11.70    5.66
  -9  -3  10    1.17    4.57
   9   3 -10   15.88    7.34
   9   3 -10   19.83    7.31
  -9   3  10   19.39    6.24
  -9   3  10   10.33   11.41
   9  -3  -9   39.63    7.78
   9  -3  -9   51.48   17.96
  -9  -3   9   52.26    8.75
  -9  -3   9   33.41    6.60
   9   3  -9   46.00    9.71
   9   3  -9   47.34    9.64
  -9   3   9   47.36    8.68
  -9   3   9   28.63   13.04
   9  -3  -8   38.89   22.39
   9  -3  -8   81.46   10.84
  -9  -3   8   72.49   10.10
   9   3  -8   79.07   11.66
  -9   3   8   69.03   10.45
  -9   3   8   63.08   15.78
   9  -3  -7   -3.82   19.97
   9  -3  -7   -3.32    4.60
  -9  -3   7    5.30    4.55
  -9  -3   7   -1.54    4.39
   9   3  -7   11.04    6.08
   9   3  -7   -1.40    6.46
  -9   3   7  -17.32   11.35
  -9   3   7    4.17    5.76
   9  -3  -6   58.10    9.21
   9  -3  -6   74.78   24.22
  -9  -3   6   57.20    8.31
   9   3  -6   53.25    9.12
  -9   3   6   43.73   15.11
  -9   3   6   37.94   10.64
   9  -3  -5  280.47   24.71
   9  -3  -5  293.40   38.42
  -9  -3   5  276.03   22.98
  -9  -3   5  284.38   24.30
   9   3  -5  211.40   19.17
   9   3  -5  305.52   26.93
  -9   3   5  276.16   28.81
  -9   3   5  281.55   33.35
   9  -3  -4  164.00   16.99
   9  -3  -4  169.38   32.07
  -9  -3   4  140.44   14.58
  -9  -3   4  160.63   15.08
   9   3  -4  145.96   14.97
   9   3  -4  121.02   14.42
  -9   3   4  232.95   30.08
  -9   3   4  182.18   27.15
   9  -3  -3  303.90   26.59
   9  -3  -3  283.03   38.21
  -9  -3   3  280.47   24.16
  -9  -3   3  282.63   23.28
   9   3  -3  281.28   24.05
   9   3  -3  258.52   23.89
  -9   3   3  316.29   35.22
  -9   3   3  295.96   34.05
   9  -3  -2  102.55   24.33
   9  -3  -2   64.16   10.89
  -9  -3   2   86.53   10.88
  -9  -3   2   68.40    8.54
   9   3  -2   81.00   10.35
   9   3  -2   92.83   12.76
  -9   3   2   46.16   21.38
  -9   3   2  105.43   21.71
   9  -3  -1   48.43   18.00
   9  -3  -1   50.74   10.41
  -9  -3   1   51.03    8.38
  -9  -3   1   40.39    6.57
   9   3  -1   52.92   11.31
   9   3  -1   61.36    8.84
  -9   3   1   82.50   23.05
  -9   3   1   70.34   20.01
   9  -3   0  406.91   40.17
   9  -3   0  497.66   41.51
  -9  -3   0  445.02   34.16
  -9  -3   0  505.34   39.41
   9   3   0  415.12   32.92
   9   3   0  501.70   42.17
  -9   3   0  474.50   47.05
  -9   3   0  482.04   48.90
   9  -3   1   19.21    9.14
   9  -3   1   17.65   14.70
  -9  -3  -1   15.66    5.94
  -9  -3  -1   29.84    5.67
   9   3   1   11.36   15.70
   9   3   1   15.78    5.53
  -9   3  -1   -9.08   16.79
  -9   3  -1   12.27   14.27
   9  -3   2  137.61   22.97
   9  -3   2  134.29   18.10
  -9  -3  -2  118.32   13.25
  -9  -3  -2  101.90   10.96
   9   3   2  121.05   12.62
   9   3   2   97.61   20.44
  -9   3  -2   71.26   19.69
  -9   3  -2   98.35   22.41
   9  -3   3  118.99   17.81
  -9  -3  -3   97.05   12.22
  -9  -3  -3  123.27   12.10
   9   3   3  125.95   12.99
   9   3   3  136.00   23.50
  -9   3  -3   84.01   22.63
   9  -3   4   16.08    9.72
   9  -3   4   -0.89   12.16
  -9  -3  -4    0.65    5.59
  -9  -3  -4   17.23    4.99
   9   3   4    0.17   11.86
   9   3   4   13.17    5.23
  -9   3  -4    4.58   17.73
  -9   3  -4   -7.93   14.39
   9  -3   5   22.58   12.33
  -9  -3  -5   17.84    8.03
   9   3   5    3.26   13.32
  -9   3  -5   24.16   15.31
   9  -3   6    6.15   12.01
   9  -3   6   11.66    9.08
  -9  -3  -6   -3.80    6.00
   9   3   6    3.43    3.96
   9   3   6    3.10   13.88
  -9   3  -6   -3.93   14.34
  -9   3  -6   14.18   15.50
   9  -3   7   29.57   11.00
   9  -3   7   36.80   13.55
  -9  -3  -7   20.91    9.88
  -9  -3  -7   37.84    5.92
   9   3   7    1.57   14.23
   9   3   7   22.41    5.47
  -9   3  -7   28.26   19.50
  -9   3  -7   26.58   15.44
  -9  -3  -8   84.55    9.75
   9   3   8   72.99    9.18
  -9   3  -8   33.11   19.27
  -9   3  -8   50.98   18.16
   9  -3   9    1.21    8.01
   9  -3   9    1.68    9.09
  -9   3  -9  -10.56   15.74
  -9   3  -9   10.63   14.18
   9  -3  10   21.45    9.20
  -9   3 -10   18.41   14.76
   9  -4 -11   58.99    9.26
   9  -4 -11   40.22   13.25
  -9   4  11   34.91   14.93
  -9   4  11   65.52   10.04
   9  -4 -10   74.60   10.67
   9  -4 -10   50.45   15.17
  -9  -4  10   67.11   10.10
   9   4 -10   73.09   12.16
  -9   4  10   54.92    9.55
  -9   4  10   54.57   16.84
   9  -4  -9   49.13   14.58
   9  -4  -9   61.22    9.76
  -9  -4   9   51.62    8.35
  -9  -4   9   60.50    9.14
   9   4  -9   56.47    9.80
   9   4  -9   54.71   10.52
  -9   4   9   51.13   16.14
  -9   4   9   46.22    8.83
   9  -4  -8    7.98    5.61
   9  -4  -8   13.42   12.01
  -9  -4   8   19.35    5.61
  -9  -4   8   18.14    6.47
   9   4  -8   19.59    8.29
   9   4  -8   12.65    6.35
  -9   4   8   12.53    6.60
  -9   4   8   24.36   15.26
   9  -4  -7  140.85   21.45
   9  -4  -7  129.82   14.68
  -9  -4   7  128.96   13.64
  -9  -4   7  124.40   13.63
   9   4  -7  152.15   16.41
   9   4  -7  140.44   16.35
  -9   4   7   98.99   20.16
  -9   4   7  118.37   16.86
   9  -4  -6  194.57   19.35
   9  -4  -6  165.61   23.66
  -9  -4   6  176.93   17.19
  -9  -4   6  185.54   17.19
   9   4  -6  193.22   19.82
   9   4  -6  206.01   20.10
  -9   4   6  184.74   27.27
  -9   4   6  208.30   25.77
   9  -4  -5   44.39    9.50
   9  -4  -5   21.49   16.02
  -9  -4   5   30.08    6.94
  -9  -4   5   28.73    6.27
   9   4  -5   38.95    8.81
   9   4  -5   37.16    8.98
  -9   4   5   19.23   15.82
  -9   4   5   49.54   17.38
   9  -4  -4   23.63   16.86
   9  -4  -4   30.73    8.83
  -9  -4   4   18.22    6.13
  -9  -4   4   10.75    5.17
   9   4  -4   28.05    7.42
   9   4  -4   25.30    7.56
  -9   4   4   50.74   19.07
  -9   4   4   51.02   18.78
   9  -4  -3   44.89   10.70
  -9  -4   3   42.66    7.25
  -9   4   3   35.30   19.73
   9  -4  -2   31.74    9.74
  -9  -4   2   32.60    7.12
  -9  -4   2   42.97    7.13
   9   4  -2   46.33    9.48
   9   4  -2   27.25    6.79
  -9   4   2   -3.03   18.58
   9  -4  -1   39.98   15.62
   9  -4  -1   30.19   10.56
  -9  -4   1   40.29    6.55
  -9  -4   1   51.10    8.55
   9   4  -1   37.67    8.82
   9   4  -1   40.97    8.13
  -9   4   1   13.80   19.13
  -9   4   1   30.32   19.52
   9  -4   0  186.35   25.70
  -9  -4   0  207.63   19.58
  -9  -4   0  183.66   16.43
   9   4   0  171.00   16.97
   9   4   0  137.61   14.96
  -9   4   0  136.40   25.06
   9  -4   1   23.68   15.30
   9  -4   1   19.74   10.22
  -9  -4  -1   19.98    5.20
  -9  -4  -1   13.31    5.65
   9   4   1   11.90    8.99
   9   4   1   20.39    6.05
  -9   4  -1    8.01   16.17
  -9   4  -1   32.46   17.13
   9  -4   2  143.40   19.39
   9  -4   2  160.90   23.11
  -9  -4  -2  173.16   15.70
  -9  -4  -2  136.67   14.45
   9   4   2  195.91   24.28
   9   4   2  161.98   16.14
  -9   4  -2  135.73   24.40
  -9   4  -2  112.07   24.53
   9  -4   3   82.45   15.46
   9  -4   3   78.42   17.99
  -9  -4  -3   89.51   11.28
  -9  -4  -3   98.16   10.47
   9   4   3  107.13   18.92
   9   4   3   78.00   10.21
  -9   4  -3   51.44   18.11
  -9   4  -3   76.18   21.68
   9  -4   4   16.80   13.07
   9  -4   4   -1.23    7.91
  -9  -4  -4    3.17    4.03
  -9  -4  -4    0.63    4.88
   9   4   4    7.08   14.11
   9   4   4    1.65    3.94
  -9   4  -4   12.52   17.81
  -9   4  -4    4.14   14.89
   9  -4   5   23.16   10.83
   9  -4   5   13.42    9.38
  -9  -4  -5    3.05    3.96
  -9  -4  -5    9.76    6.32
   9   4   5    6.20   12.29
   9   4   5    8.73    4.88
  -9   4  -5    2.85   17.21
  -9   4  -5   20.14   14.04
   9  -4   6   18.19   10.73
   9  -4   6   10.45   10.88
  -9  -4  -6    8.28    3.82
  -9  -4  -6    8.15    7.61
   9   4   6    3.92    4.87
   9   4   6   10.75   11.58
  -9   4  -6   -2.10   12.72
  -9   4  -6   20.25   16.88
   9  -4   7   31.60   10.97
   9   4   7   38.01    8.08
  -9   4  -7   13.57   14.29
  -9   5   9   14.49    6.96
   9  -5  -8   14.60   10.51
  -9   5   8    4.48   11.00
  -9   5   8   -0.52    9.05
   9  -5  -7   27.89   12.46
  -9  -5   7   10.35    6.09
   9   5  -7    1.15    6.34
  -9   5   7    3.69   12.05
   9  -5  -6   18.43   12.59
   9  -5  -6  -12.41    6.32
  -9  -5   6   -2.49    5.37
   9   5  -6   -9.24    4.82
  -9   5   6   -4.86   11.84
   9  -5  -5   17.72   14.19
   9  -5  -5    8.40    7.57
  -9  -5   5   17.34    6.13
  -9  -5   5   25.58    6.67
   9   5  -5   17.75    8.07
   9   5  -5   32.89    8.67
  -9   5   5   39.80   15.94
  -9   5   5   12.27   14.42
   9  -5  -4   52.47   11.43
   9  -5  -4   69.67   18.16
  -9  -5   4   66.56   10.18
  -9  -5   4   45.09    8.11
   9   5  -4   78.28   12.09
   9   5  -4   61.52    9.98
  -9   5   4   41.01   17.84
  -9   5   4   64.67   17.14
   9  -5  -3   15.55    8.50
   9  -5  -3    9.15   13.42
  -9  -5   3    6.58    4.81
  -9  -5   3    7.47    5.54
   9   5  -3   11.67    6.82
   9   5  -3    2.12    5.95
  -9   5   3    6.61   12.64
  -9   5   3   13.33   15.82
   9  -5  -2   44.11   16.27
   9  -5  -2   53.83   12.45
  -9  -5   2   61.64    9.61
  -9  -5   2   64.42   10.01
   9   5  -2   51.72   10.42
   9   5  -2   74.42   11.46
  -9   5   2   48.77   18.46
  -9   5   2   31.67   16.49
   9  -5  -1   15.51   15.46
   9  -5  -1   19.12   10.20
  -9  -5   1    3.26    5.25
  -9  -5   1    6.78    5.32
   9   5  -1    4.73    6.27
   9   5  -1    3.31    6.36
  -9   5   1   19.11   14.73
  -9   5   1   23.83   16.63
  -9  -5   0    6.34    5.48
   9   5   0    2.72    6.29
   9   5   0    5.06    6.49
  -9   5   0   -4.00   15.32
  -9   5   0   -5.28   15.85
   9  -5   1   69.29   15.08
   9  -5   1   81.50   16.40
  -9  -5  -1  105.31   12.95
  -9  -5  -1  110.10   12.45
   9   5   1   94.74   14.43
   9   5   1   93.74   13.12
  -9   5  -1   60.40   19.77
  -9   5  -1   96.97   22.14
   9  -5   2    4.13    9.32
  -9  -5  -2   -3.83    4.28
  -9  -5  -2    3.54    5.65
   9   5   2    4.54    5.53
   9   5   2  -11.24    7.54
  -9   5  -2   -0.90   16.00
   9  -5   3   10.46    8.77
  -9  -5  -3   18.69    6.23
  -9  -5  -3    8.46    5.49
   9   5   3    9.64    6.27
   9   5   3   10.42   14.25
  -9   5  -3   -0.74   13.55
  -9  -5  -4   39.22    7.53
  -9  -5  -4   23.28    7.38
   9   5   4   25.49   12.87
   9   5   4   30.90    8.12
  -9   6   3    8.80    8.82
   9   6  -2   18.80    7.59
   9   6  -1   16.93    8.89
  10   0 -15    2.30    6.86
 -10   0  15    7.39    5.62
 -10   0  15    4.08    6.89
  10   0 -14   23.25    7.13
  10   0 -14    6.12   11.91
 -10   0  14   10.23    6.96
 -10   0  14   21.89    5.79
  10   0 -13  141.92   22.66
  10   0 -13  156.32   16.59
 -10   0  13  159.42   17.42
 -10   0  13  173.02   16.35
  10   0 -12   46.45   15.42
 -10   0  12   56.88   10.10
  10   0 -11   53.33    8.90
  10   0 -11   51.68   16.70
 -10   0  11   48.70   10.43
 -10   0  11   51.65    7.71
  10   0 -10   61.48    9.53
 -10   0  10   54.41    7.97
 -10   0  10   46.87    9.70
  10   0  -9   57.31   18.23
  10   0  -9   32.87    7.34
 -10   0   9   24.03    5.82
 -10   0   9   27.19    8.05
  10   0  -8  158.75   26.34
  10   0  -8  155.25   15.43
 -10   0   8  147.71   16.00
 -10   0   8  149.73   14.69
  10   0  -7   32.09    6.64
  10   0  -7   -6.65   18.80
 -10   0   7   25.26    7.65
 -10   0   7   31.51    6.64
  10   0  -6   16.09   17.46
  10   0  -6   16.80    5.31
 -10   0   6   10.49    6.74
 -10   0   6   11.01    5.16
  10   0  -5  -19.40   15.81
  10   0  -5    1.83    4.04
 -10   0   5    5.73    6.23
 -10   0   5    5.65    4.93
  10   0  -4   41.49    7.06
  10   0  -4   49.07   16.76
 -10   0   4   44.62    9.85
 -10   0   4   32.14    7.87
  10   0  -3   11.45   15.48
  10   0  -3    5.59    4.54
 -10   0   3   14.84    6.05
 -10   0   3   13.38    8.10
  10   0  -2  338.11   27.76
  10   0  -2  267.14   34.65
 -10   0   2  341.07   30.70
 -10   0   2  298.52   25.46
  10   0  -1    0.59    5.16
  10   0  -1   49.09   20.95
 -10   0   1   14.91    8.16
 -10   0   1    1.47    6.99
  10   0   0    7.75    5.00
  10   0   0   -3.46   15.34
 -10   0   0   -5.22    7.38
 -10   0   0   11.75    5.94
  10   0   1   73.95    9.96
  10   0   1   44.51   19.78
 -10   0  -1   76.78   11.42
 -10   0  -1   93.04   14.87
  10   0   2    1.38    4.86
  10   0   2   24.05   18.54
 -10   0  -2    4.08    9.07
 -10   0  -2    0.82    6.17
  10   0   3  119.89   30.23
 -10   0  -3  129.17   14.21
 -10   0  -3  150.00   20.72
  10   0   4  240.49   38.13
  10   0   4  233.75   21.15
 -10   0  -4  218.13   26.67
 -10   0  -4  196.72   20.78
  10   0   5   85.19   27.52
  10   0   5  125.06   13.49
 -10   0  -5  102.18   15.03
 -10   0  -5  154.84   23.24
  10   0   6   53.58    8.77
  10   0   6   46.88   19.46
 -10   0  -6   40.91   11.61
 -10   0  -6   79.54   19.15
  10   0   7    5.05   12.88
  10   0   7    0.15    4.85
 -10   0  -7   -3.33   13.46
 -10   0  -7    7.37    9.79
  10   0   8   -2.62    4.82
  10   0   8   -3.66   12.18
 -10   0  -8    2.89   11.75
 -10   0  -8    1.46    9.95
  10   0   9  -11.56   12.06
  10   0   9    6.54    5.45
 -10   0  -9   -2.47   10.35
  10   0  10   32.54    7.98
 -10   0 -10   28.11   13.80
 -10   0 -10   30.35   11.08
  10   0  11   45.90    9.45
 -10  -1  15   38.16    9.18
  10   1 -15   36.15    9.41
 -10   1  15   31.95    7.94
  10  -1 -14   11.11    6.51
  10  -1 -14   24.88   14.33
 -10  -1  14   16.25    5.57
 -10  -1  14   12.70    6.20
  10   1 -14   21.83   10.30
  10   1 -14   11.35    7.03
 -10   1  14    4.79    6.07
  10  -1 -13   25.52   14.30
  10  -1 -13   29.15    7.79
 -10  -1  13   38.62    8.32
 -10  -1  13   26.65    6.30
  10   1 -13   27.25   10.33
  10   1 -13   33.70    8.36
 -10   1  13   20.61    5.58
 -10   1  13   27.93    9.25
  10  -1 -12   95.09   11.89
 -10  -1  12   82.78   10.20
 -10  -1  12   87.86   12.02
  10   1 -12   84.86   14.97
  10   1 -12   89.30   11.91
 -10   1  12   76.72    9.23
  10  -1 -11  135.46   23.02
  10  -1 -11  191.60   18.51
 -10  -1  11  208.84   20.48
 -10  -1  11  180.02   17.07
  10   1 -11  184.06   18.42
  10   1 -11  196.18   21.80
 -10   1  11  209.92   22.08
 -10   1  11  189.18   17.33
  10  -1 -10  163.32   25.64
  10  -1 -10  188.78   17.94
 -10  -1  10  187.16   18.92
 -10  -1  10  203.59   18.41
  10   1 -10  173.16   17.65
  10   1 -10  160.36   21.03
 -10   1  10  166.83   15.73
 -10   1  10  186.89   20.41
  10  -1  -9   33.54   16.86
  10  -1  -9   51.35    8.31
 -10  -1   9   75.66    9.64
  10   1  -9   66.50   10.02
 -10   1   9   60.93   11.78
 -10   1   9   65.41    8.92
  10  -1  -8  287.61   34.09
  10  -1  -8  408.79   32.71
 -10  -1   8  399.23   31.51
 -10  -1   8  388.59   32.18
  10   1  -8  433.71   34.89
  10   1  -8  332.05   34.28
  10  -1  -7    3.23   14.08
  10  -1  -7   31.47    6.81
 -10  -1   7   21.09    5.63
 -10  -1   7   35.40    8.07
  10   1  -7   28.81    6.86
  10   1  -7   20.25   17.33
 -10   1   7   34.01   10.31
 -10   1   7   40.46    8.18
  10  -1  -6   43.75    7.63
  10  -1  -6   37.57   18.45
 -10  -1   6   34.85    7.56
 -10  -1   6   37.11    6.80
  10   1  -6   49.46    8.02
  10   1  -6  106.09   22.94
 -10   1   6   45.05   10.84
 -10   1   6   57.10    9.54
  10  -1  -5   16.66   17.02
  10  -1  -5   27.94    6.53
 -10  -1   5   17.79    6.28
 -10  -1   5   18.38    5.30
  10   1  -5   32.33   18.26
  10   1  -5   22.12    5.29
 -10   1   5   18.96    7.77
 -10   1   5   36.91    9.63
  10  -1  -4   22.67    6.32
  10  -1  -4    6.79   17.22
 -10  -1   4   19.20    5.83
 -10  -1   4   18.35    6.86
  10   1  -4   24.61    6.00
  10   1  -4   37.03   15.94
 -10   1   4   25.09    8.26
 -10   1   4   29.53   10.69
  10  -1  -3  204.94   31.32
  10  -1  -3  279.66   23.73
 -10  -1   3  238.47   20.29
 -10  -1   3  231.87   21.30
  10   1  -3  272.93   22.97
  10   1  -3  281.14   33.06
 -10   1   3  237.25   24.41
 -10   1   3  280.34   25.33
  10  -1  -2  302.42   38.86
  10  -1  -2  273.87   23.73
 -10  -1   2  295.15   24.65
 -10  -1   2  235.77   22.07
  10   1  -2  239.27   20.87
  10   1  -2  303.09   36.75
 -10   1   2  262.96   26.47
 -10   1   2  239.41   22.53
  10  -1  -1  221.77   20.44
  10  -1  -1  234.70   33.74
 -10  -1   1  231.19   22.49
 -10  -1   1  267.54   23.09
  10   1  -1  209.78   18.70
 -10   1   1  194.03   21.14
 -10   1   1  238.20   25.00
  10  -1   0  315.62   40.17
  10  -1   0  336.49   28.05
 -10  -1   0  314.41   28.49
 -10  -1   0  353.05   29.21
  10   1   0  335.82   27.12
  10   1   0  262.02   31.56
 -10   1   0  322.89   31.40
 -10   1   0  302.15   28.36
  10  -1   1   34.43   22.86
  10  -1   1   59.69    9.43
 -10  -1  -1   41.86    8.06
 -10  -1  -1   27.12    9.05
  10   1   1   51.42   17.63
  10   1   1   34.60    6.53
 -10   1  -1   51.93   14.58
 -10   1  -1   41.74   14.61
  10  -1   2   77.26   29.70
  10  -1   2   64.15    9.80
 -10  -1  -2   91.05   14.46
 -10  -1  -2   85.54   11.62
  10   1   2   61.45    8.65
  10   1   2   35.10   18.72
 -10   1  -2   81.09   18.18
 -10   1  -2   76.49   16.68
  10  -1   3   93.57   11.91
  10  -1   3   58.01   28.11
 -10  -1  -3   76.17   13.22
 -10  -1  -3   84.80   11.13
  10   1   3   95.49   10.88
  10   1   3   79.11   22.24
 -10   1  -3   95.49   19.47
 -10   1  -3   92.14   20.99
  10  -1   4   72.35   11.05
  10  -1   4   85.56   24.87
 -10  -1  -4   89.85   15.04
 -10  -1  -4   77.25   11.13
  10   1   4   78.70   23.00
  10   1   4   87.99   10.52
 -10   1  -4   82.22   18.90
 -10   1  -4   89.06   19.54
  10  -1   5   26.11   17.21
  10  -1   5   24.59    8.48
 -10  -1  -5   60.63    9.82
 -10  -1  -5   59.49   14.33
  10   1   5   39.45   22.55
  10   1   5   53.24    8.05
 -10   1  -5   55.48   19.27
 -10   1  -5   51.81   18.93
  10  -1   6   43.03    9.03
 -10  -1  -6   46.22   13.72
 -10  -1  -6   59.07    9.79
  10   1   6   15.52   20.84
  10   1   6   53.71    8.29
 -10   1  -6   32.56   17.18
  10  -1   7   48.20    9.29
  10  -1   7   27.78   15.40
 -10  -1  -7   41.61    8.71
 -10  -1  -7   41.22   14.62
  10   1   7   32.54   20.86
  10   1   7   40.42    7.65
 -10   1  -7   25.11   16.09
 -10   1  -7   49.00   17.06
  10  -1   8   -4.22    6.30
  10  -1   8   11.94   12.13
 -10  -1  -8   16.41   11.88
 -10  -1  -8    7.04    5.56
  10   1   8  -10.11   12.27
  10   1   8   -2.19    4.14
 -10   1  -8   19.78   14.77
  10  -1   9   15.70   12.61
  10  -1   9   16.25    7.56
 -10  -1  -9   13.30    6.25
 -10  -1  -9    7.93    9.93
  10   1   9   10.13    5.18
  10   1   9   -1.09   11.01
 -10   1  -9   -4.45   11.29
 -10   1  -9   25.53   14.85
  10  -1  10   45.28   13.26
  10  -1  10   67.11   11.20
 -10  -1 -10   59.37   10.21
 -10  -1 -10   54.67   14.68
  10   1  10   32.03   12.31
  10   1  10   70.53    9.81
 -10   1 -10   61.98   17.18
 -10   1 -10   59.61   17.17
  10  -1  11  175.04   19.19
 -10   1 -11  168.04   21.14
  10  -2 -14  153.49   17.89
 -10   2  14  169.52   17.44
  10  -2 -13   56.18    9.19
  10  -2 -13   23.74   14.16
 -10  -2  13   45.11    7.81
  10   2 -13   49.35   10.20
 -10   2  13   36.48    6.93
  10  -2 -12   27.62    7.14
  10   2 -12    5.10    7.03
  10   2 -12    9.38    7.94
 -10   2  12   18.70    5.32
  10  -2 -11   51.00    8.28
  10  -2 -11   16.74   15.15
 -10  -2  11   43.56    7.46
 -10  -2  11   59.56   10.13
  10   2 -11   41.79    9.91
  10   2 -11   48.62    9.33
 -10   2  11   54.40    7.63
 -10   2  11   43.32   11.67
  10  -2 -10   68.86   19.60
  10  -2 -10   87.59   11.00
 -10  -2  10   78.73    9.78
 -10  -2  10   71.13   10.39
  10   2 -10   74.89   12.09
  10   2 -10   69.14   10.63
 -10   2  10   78.69   14.21
 -10   2  10   73.22    9.85
  10  -2  -9   12.06    5.48
  10  -2  -9   22.92   16.43
 -10  -2   9   11.04    5.05
 -10  -2   9   10.22    6.76
  10   2  -9   16.06    5.77
  10   2  -9   11.92    7.36
 -10   2   9   13.83    8.30
 -10   2   9    7.98    5.61
  10  -2  -8   79.83   10.27
  10  -2  -8   71.13   21.45
 -10  -2   8   98.33   12.62
  10   2  -8   73.49   12.00
 -10   2   8  113.81   13.31
 -10   2   8   81.76   14.47
  10  -2  -7  105.56   12.35
  10  -2  -7   68.67   21.81
 -10  -2   7   89.18   10.32
 -10  -2   7  107.49   13.32
  10   2  -7   78.42   12.50
  10   2  -7  102.63   12.33
 -10   2   7  117.59   13.94
 -10   2   7  102.41   16.74
 -10  -2   6   84.09    9.92
  10   2  -6   66.83    9.60
 -10   2   6   71.19   14.93
 -10   2   6   78.43   11.41
  10  -2  -5  155.25   29.22
  10  -2  -5  109.31   12.96
 -10  -2   5  106.02   11.40
 -10  -2   5  125.59   13.98
  10   2  -5  144.08   18.45
  10   2  -5  113.51   13.10
 -10   2   5   88.69   12.34
 -10   2   5  136.27   19.56
  10  -2  -4  116.81   29.68
  10  -2  -4   71.90   10.47
 -10  -2   4   59.42    8.12
 -10  -2   4   64.47    9.86
  10   2  -4   97.98   18.31
  10   2  -4   82.73   10.58
 -10   2   4   64.71   13.05
 -10   2   4   66.30   15.58
  10  -2  -3   74.78   10.45
  10  -2  -3   49.54   25.62
 -10  -2   3   81.10    9.68
 -10  -2   3   66.52    9.83
  10   2  -3   70.88    9.31
  10   2  -3   90.66   21.02
 -10   2   3   63.68   13.51
 -10   2   3   65.18   16.53
  10  -2  -2   -5.77   21.45
  10  -2  -2    5.19    6.10
 -10  -2   2   16.64    5.54
 -10  -2   2   16.37    6.48
  10   2  -2   26.38   19.89
  10   2  -2    5.95    4.54
 -10   2   2   -9.93    9.87
 -10   2   2    4.71   13.92
  10  -2  -1  141.65   15.26
  10  -2  -1  220.02   37.23
 -10  -2   1  131.08   14.52
 -10  -2   1  144.08   13.92
  10   2  -1  169.79   24.52
  10   2  -1  164.81   15.67
 -10   2   1  197.66   27.01
 -10   2   1  127.82   21.30
  10  -2   0  344.70   29.14
  10  -2   0  371.22   46.02
 -10  -2   0  283.43   23.46
  10   2   0  372.70   39.29
  10   2   0  356.01   28.72
 -10   2   0  396.14   39.95
 -10   2   0  409.60   41.19
  10  -2   1  180.56   18.47
  10  -2   1  177.46   31.00
 -10  -2  -1  173.42   16.04
 -10  -2  -1  162.38   17.69
  10   2   1  171.00   27.00
  10   2   1  180.02   16.67
 -10   2  -1  196.59   27.19
 -10   2  -1  199.14   28.17
  10  -2   2  195.24   31.36
  10  -2   2  215.30   20.99
 -10  -2  -2  279.39   23.17
 -10  -2  -2  240.49   23.59
  10   2   2  210.05   18.80
  10   2   2  239.00   29.50
 -10   2  -2  240.08   31.60
 -10   2  -2  289.49   34.39
  10  -2   3   22.37    7.90
 -10  -2  -3   21.52    5.98
 -10  -2  -3   14.08    8.30
  10   2   3   12.70   15.97
  10   2   3   29.41    6.07
 -10   2  -3   43.41   20.98
  10  -2   4   52.61   10.95
  10  -2   4   50.96   16.35
 -10  -2  -4   66.62    8.99
 -10  -2  -4   59.27   11.53
  10   2   4   47.96   17.60
  10   2   4   68.12    9.04
 -10   2  -4   71.34   22.24
 -10   2  -4   48.94   18.46
  10  -2   5    8.20   15.03
 -10  -2  -5   11.29    8.33
 -10  -2  -5    2.51    4.54
  10   2   5  -16.44   14.15
  10   2   5    3.47    4.10
 -10   2  -5   27.87   15.24
  10  -2   6   33.12    9.78
  10  -2   6    1.38   12.36
 -10  -2  -6   26.31   10.62
 -10  -2  -6   40.37    8.35
  10   2   6   10.03   18.20
  10   2   6   29.57    6.26
 -10   2  -6   24.24   16.35
 -10   2  -6   39.80   18.00
  10  -2   7    4.97   12.89
  10  -2   7    2.51    7.90
 -10  -2  -7   13.41    5.10
 -10  -2  -7   13.52    9.55
  10   2   7   14.85    4.81
  10   2   7   13.35   21.27
 -10   2  -7   30.46   15.54
 -10   2  -7   31.84   18.76
  10  -2   8    5.74    7.16
  10  -2   8  -12.74   10.47
 -10  -2  -8   -4.50    9.54
 -10  -2  -8    2.42    4.00
  10   2   8    1.34    3.64
  10   2   8   -4.84   14.47
 -10   2  -8  -14.16   12.64
 -10   2  -8   15.30   15.32
  10  -2   9   -1.86    6.81
  10  -2   9    6.59   10.56
 -10  -2  -9    8.85   11.27
 -10  -2  -9    0.53    4.80
  10   2   9    1.14    9.51
  10   2   9   -0.44    3.32
 -10   2  -9   14.72   12.45
 -10   2  -9  -11.37   14.37
  10  -2  10   22.02    9.39
  10  -2  10   21.62    8.29
 -10   2 -10   21.52   13.55
 -10   2 -10   14.37   10.42
  10  -3 -12   33.34    7.62
 -10   3  12   44.31    7.77
  10  -3 -11   22.27    6.28
 -10  -3  11   30.07    6.93
  10   3 -11   15.54    7.07
 -10   3  11   18.99    6.24
  10  -3 -10   44.77    8.10
 -10  -3  10   41.07    8.33
 -10  -3  10   32.19    6.65
  10   3 -10   17.53    7.62
  10   3 -10   41.40    9.43
 -10   3  10   46.72   14.47
 -10   3  10   41.05    8.11
  10  -3  -9   13.72    5.68
  10  -3  -9   15.75   17.33
 -10  -3   9   12.65    5.15
 -10  -3   9   11.13    5.79
  10   3  -9   16.86    7.04
  10   3  -9   16.74    6.65
 -10   3   9   19.98   11.49
 -10   3   9   19.73    6.11
  10  -3  -8    9.28    5.71
  10  -3  -8  -11.58   21.05
 -10  -3   8    6.63    4.61
 -10  -3   8    5.40    4.40
  10   3  -8    9.09    5.47
  10   3  -8   11.45    6.83
 -10   3   8   15.54    6.75
 -10   3   8   19.67   13.21
  10  -3  -7  120.53   29.68
  10  -3  -7  139.90   15.22
 -10  -3   7  119.08   12.65
 -10  -3   7  113.87   13.32
  10   3  -7  106.32   14.30
  10   3  -7  106.13   12.88
 -10   3   7  120.32   21.27
 -10   3   7   99.67   13.63
  10  -3  -6   11.38    6.27
  10  -3  -6   -0.68   20.30
 -10  -3   6    4.81    4.79
 -10  -3   6    2.81    5.66
  10   3  -6   11.05    6.17
  10   3  -6   17.60    7.85
 -10   3   6    2.28   11.90
 -10   3   6    8.13    8.02
  10  -3  -5   -3.53   21.30
  10  -3  -5    7.59    6.09
 -10  -3   5    6.51    5.54
  10   3  -5    2.17    6.59
 -10   3   5  -13.81   15.34
 -10   3   5   -2.08    9.40
  10  -3  -4   18.55    7.40
 -10  -3   4   20.04    5.41
 -10  -3   4   10.41    6.33
  10   3  -4   34.38    7.45
  10   3  -4   21.02    7.80
 -10   3   4   25.56   14.73
 -10   3   4   12.91   17.72
  10  -3  -3   79.11   11.88
 -10  -3   3   85.30   10.04
  10   3  -3  109.32   12.67
 -10   3   3  128.17   24.99
  10  -3  -2  100.45   13.38
 -10  -3   2   92.36   12.34
 -10  -3   2   85.37   10.07
  10   3  -2   78.59   13.79
  10   3  -2  101.23   12.05
 -10   3   2  106.90   22.98
  10  -3  -1   17.30    8.11
  10  -3  -1   -3.80   15.26
 -10  -3   1   17.65    5.27
 -10  -3   1    9.66    6.23
  10   3  -1    1.36   14.29
  10   3  -1   25.95    6.33
 -10   3   1   53.39   18.82
 -10   3   1   39.02   19.47
  10  -3   0  144.89   17.17
  10  -3   0  126.37   22.08
 -10  -3   0  141.25   15.30
 -10  -3   0  114.34   11.82
  10   3   0  167.50   25.44
  10   3   0  127.45   13.64
 -10   3   0  188.24   31.82
 -10   3   0  147.85   27.19
  10  -3   1   -1.17   14.02
 -10  -3  -1    8.59    5.87
 -10  -3  -1    8.37    4.37
  10   3   1    8.91   14.02
  10   3   1   12.19    5.13
 -10   3  -1   -1.62   14.70
  10  -3   2   64.38   17.32
  10  -3   2   73.73   12.78
 -10  -3  -2   64.38    8.41
 -10  -3  -2   72.47   10.93
  10   3   2   80.59   18.97
  10   3   2   64.03    9.14
 -10   3  -2   59.95   18.34
 -10   3  -2   57.80   20.83
  10  -3   3    4.31    8.47
  10  -3   3   14.70   13.65
 -10  -3  -3    2.26    3.70
 -10  -3  -3    0.59    5.76
  10   3   3   12.40    5.26
  10   3   3    7.63   13.14
 -10   3  -3  -19.50   14.60
 -10   3  -3    1.13   13.32
  10  -3   4   -1.18    7.76
  10  -3   4    6.55   12.12
 -10  -3  -4   -0.52    3.37
 -10  -3  -4    3.06    5.93
  10   3   4    0.41    3.73
  10   3   4  -13.79   10.96
 -10   3  -4    0.24   12.61
 -10   3  -4   -6.38   13.63
  10  -3   5   25.91   10.02
  10  -3   5   22.16   15.32
 -10  -3  -5   17.98    4.74
 -10  -3  -5   28.34    9.43
  10   3   5    4.69   14.39
  10   3   5   18.49    5.21
 -10   3  -5   33.29   17.88
 -10   3  -5   22.03   15.83
  10  -3   6   32.84   10.64
  10  -3   6   41.50   17.19
 -10  -3  -6   31.58    5.90
 -10  -3  -6   51.03   10.63
  10   3   6   33.29   15.94
  10   3   6   42.74    7.21
 -10   3  -6   25.92   14.97
 -10   3  -6   36.29   17.10
  10  -3   7   34.35   10.92
  10  -3   7   31.36   15.66
 -10  -3  -7   30.34   11.82
 -10  -3  -7   45.03    7.02
  10   3   7   35.52    6.80
  10   3   7   25.88   15.88
 -10   3  -7   21.45   14.70
 -10   3  -7   22.28   14.81
  10  -3   8   59.89   11.92
  10   3   8   11.39   16.02
  10   3   8   62.41    8.82
 -10   3  -8   46.53   17.56
  10  -4 -10   10.65   11.24
 -10   4  10   36.40    8.57
 -10   4  10   20.25   12.74
  10  -4  -9   18.47   13.01
 -10   4   9   57.56   17.22
  10  -4  -8   29.88   14.46
 -10  -4   8   49.64    8.34
  10   4  -8   70.70   11.59
 -10   4   8   45.34   16.86
  10  -4  -7   22.34   14.45
 -10  -4   7   23.93    6.58
 -10  -4   7   32.53    7.36
  10   4  -7   19.11    8.56
  10   4  -7   31.99    8.18
 -10   4   7   30.24   16.72
  10  -4  -6   26.01   13.77
 -10  -4   6   38.98    7.23
 -10  -4   6   44.47    8.26
  10   4  -6   49.75   10.06
  10   4  -6   67.71   10.71
 -10   4   6   39.29   15.28
  10  -4  -5   14.92    7.01
  10  -4  -5    6.17   13.12
 -10  -4   5    3.72    4.71
 -10  -4   5    1.12    4.33
  10   4  -5    3.95    5.68
  10   4  -5    0.75    7.00
 -10   4   5  -11.01   13.04
  10  -4  -4   46.10    9.89
  10  -4  -4   44.15   16.01
 -10  -4   4   49.48    8.02
 -10  -4   4   41.82    8.67
  10   4  -4   46.29    8.72
  10   4  -4   47.84   10.25
 -10   4   4   36.40   15.52
 -10   4   4   32.52   17.23
  10  -4  -3   -2.14   15.63
  10  -4  -3   15.97    7.87
 -10  -4   3   17.23    5.82
 -10  -4   3   11.87    5.80
  10   4  -3    9.37    8.02
  10   4  -3   22.43    6.77
 -10   4   3   17.03   14.65
 -10   4   3   19.07   17.44
  10  -4  -2   11.82    7.65
  10  -4  -2   22.04   15.16
 -10  -4   2   18.96    6.26
  10   4  -2    8.34    7.02
 -10   4   2   31.82   20.28
 -10   4   2   18.89   15.26
  10  -4  -1   63.06   12.12
  10  -4  -1   90.73   20.61
 -10  -4   1   69.71   10.24
 -10  -4   1   85.81   11.90
  10   4  -1   50.94   11.92
  10   4  -1   65.09    9.78
 -10   4   1  101.59   24.29
 -10   4   1   34.55   16.99
  10  -4   0   18.10   10.13
  10  -4   0   -5.84   13.45
 -10  -4   0   10.60    6.09
 -10  -4   0   34.90    6.59
  10   4   0   20.56   10.85
  10   4   0   26.96    6.35
 -10   4   0   21.06   19.82
 -10   4   0   19.60   17.06
  10  -4   1   17.71    9.20
  10  -4   1   21.05   13.30
 -10  -4  -1   25.70    6.03
  10   4   1   19.44    5.51
 -10   4  -1   -6.87   17.65
 -10   4  -1   26.67   17.28
  10  -4   2  364.36   36.21
  10  -4   2  374.72   35.02
 -10  -4  -2  334.07   28.71
 -10  -4  -2  380.25   30.11
  10   4   2  390.34   31.66
  10   4   2  370.01   38.15
 -10   4  -2  281.41   35.74
 -10   4  -2  334.74   38.16
  10  -4   3   21.25   11.21
  10  -4   3   27.05   14.39
 -10  -4  -3   18.31    6.45
 -10  -4  -3   24.47    5.68
  10   4   3   25.25   13.73
  10   4   3   19.35    5.83
 -10   4  -3   10.34   13.87
 -10   4  -3    7.71   15.54
  10  -4   4   83.27   15.46
 -10  -4  -4  111.05   14.12
 -10  -4  -4  105.75   11.53
  10   4   4  123.43   13.96
  10   4   4  124.12   20.88
 -10   4  -4   63.59   19.78
 -10  -4  -5    3.86    6.65
 -10  -4  -5    3.91    4.20
  10   4   5    4.99   10.45
  10   4   5    5.78    4.86
  10   4   6    1.24   10.00
  10   4   6   18.72    5.90
  10  -5  -7   51.45   10.31
 -10   5   7   24.59   10.24
  10  -5  -6   16.14   11.82
  10  -5  -6   40.74    9.44
 -10   5   6    1.27   12.34
 -10   5   6   36.36   14.87
  10  -5  -5    3.38   12.94
  10  -5  -5    9.42    7.71
 -10  -5   5    6.40    5.69
  10   5  -5   13.77    6.88
 -10   5   5   -2.99   12.14
 -10   5   5    6.16   12.31
  10  -5  -4   35.10    9.50
  10  -5  -4   18.66   14.38
 -10  -5   4   33.78    7.64
  10   5  -4   50.21   10.34
 -10   5   4   43.28   16.75
 -10   5   4   23.08   13.86
  10  -5  -3   -9.08   13.37
  10  -5  -3   -3.67    7.69
 -10  -5   3   11.07    6.01
 -10  -5   3    6.05    5.73
  10   5  -3    7.51    7.16
  10   5  -3    9.52    6.82
 -10   5   3    7.11   15.07
 -10   5   3   22.06   14.06
  10  -5  -2    3.12    7.88
 -10  -5   2   22.26    6.99
 -10  -5   2   22.58    7.05
  10   5  -2   16.21    7.55
  10   5  -2   16.35    7.14
 -10   5   2    8.87   15.03
  10  -5  -1   37.69   11.32
 -10  -5   1   53.36    9.38
 -10  -5   1   56.81    8.81
  10   5  -1   61.63   11.05
  10   5  -1   51.40    9.56
 -10   5   1   18.64   15.05
 -10  -5   0  114.34   12.92
 -10  -5   0  112.27   13.94
  10   5   0  113.12   14.64
  10   5   0  120.49   15.78
 -10  -5  -1   28.71    6.88
 -10  -5  -1   27.98    7.56
  10   5   1   27.27    8.11
  10   5   1   24.64   10.72
 -10  -5  -2   69.30   10.48
  10   5   2   68.98   11.30
  10   5   2   73.87   15.96
  11   0 -14   -3.70    6.01
 -11   0  14    8.50    5.80
 -11   0  14    5.00    6.81
  11   0 -13   -3.05    4.68
  11   0 -13   11.97   14.19
 -11   0  13    2.59    4.32
 -11   0  13    1.88    5.77
  11   0 -12   21.02    6.81
  11   0 -12   -4.89   11.98
 -11   0  12    1.62    4.20
 -11   0  12    4.67    6.64
  11   0 -11   74.84   20.44
  11   0 -11   76.78   10.87
 -11   0  11   80.91    9.98
 -11   0  11   83.04   12.13
  11   0 -10  138.15   14.92
  11   0 -10  165.34   28.10
 -11   0  10  102.27   14.07
 -11   0  10  108.10   11.97
  11   0  -9   -5.62   16.98
 -11   0   9   21.87    8.69
  11   0  -8   13.53    5.57
  11   0  -8   13.32   17.71
 -11   0   8    8.45    6.86
 -11   0   8   -4.35    4.65
  11   0  -7   -6.29   18.10
  11   0  -7    0.27    4.53
 -11   0   7   -3.95    6.76
 -11   0   7   -0.70    4.84
  11   0  -6   12.51    5.29
 -11   0   6    9.88    5.31
  11   0  -5   17.72    5.80
 -11   0   5   21.26    6.56
  11   0  -4   37.55    7.39
  11   0  -4   14.42   16.21
 -11   0   4   66.10    9.88
 -11   0   4   36.62    9.76
  11   0  -3   35.82    7.24
  11   0  -3   38.75   19.75
 -11   0   3   34.97   10.39
 -11   0   3   45.89    7.97
  11   0  -2  148.39   26.39
  11   0  -2  159.96   15.69
 -11   0   2  196.05   18.90
 -11   0   2  183.93   21.25
  11   0  -1   32.87   19.39
  11   0  -1   10.16    5.47
 -11   0   1   -0.20    7.33
 -11   0   1    1.75    5.81
  11   0   0    5.68    5.06
  11   0   0   -6.93   17.81
 -11   0   0    8.56    8.45
 -11   0   0   -0.37    5.88
  11   0   1   18.19   21.60
  11   0   1   16.29    5.97
 -11   0  -1   -3.60    5.94
 -11   0  -1   10.81   10.30
  11   0   2   40.23   21.81
  11   0   2   33.37    7.67
 -11   0  -2   47.37   13.75
 -11   0  -2   33.14    8.72
  11   0   3   38.87   31.23
  11   0   3   65.09   10.02
 -11   0  -3   52.77   10.06
 -11   0  -3   54.28   16.53
  11   0   4   38.27    7.78
 -11   0  -4   59.66   10.34
  11   0   5    4.10    5.34
 -11   0  -5   -2.47    6.93
  11   0   6    1.42    4.95
  11   0   6   11.49   16.98
 -11   0  -6   -4.46   11.62
 -11   0  -6    3.33    7.82
  11   0   7   -0.85   12.04
 -11   0  -7  -12.35   10.93
  11   0   8   15.38   13.40
 -11   0  -8    6.92   11.73
 -11   0  -8    3.04    8.77
  11   0   9   10.21   10.72
  11   0   9    6.87    5.48
 -11   0  -9   21.83   12.62
 -11   0  -9   30.43   10.07
  11   0  10    4.42    5.46
 -11  -1  14   15.20    6.97
 -11   1  14   12.16    5.97
  11  -1 -13  -13.39   11.33
  11  -1 -13   13.06    5.96
 -11  -1  13   -0.28    4.25
  11   1 -13    0.79    6.16
 -11   1  13    1.79    4.21
 -11   1  13   -1.85    6.26
  11  -1 -12   -0.01   11.82
  11  -1 -12   -1.34    5.04
 -11  -1  12    4.15    3.82
 -11  -1  12   -0.20    5.79
  11   1 -12   23.19   14.60
  11   1 -12    7.32    6.02
 -11   1  12   -5.43    6.31
 -11   1  12    5.14    4.25
  11  -1 -11   18.99    6.24
  11  -1 -11   25.30   14.50
 -11  -1  11   15.57    7.31
 -11  -1  11   11.59    5.15
  11   1 -11   -0.10   18.22
  11   1 -11    8.63    6.10
 -11   1  11   14.73    5.03
 -11   1  11   15.55    9.33
  11  -1 -10   28.33   16.47
 -11  -1  10   14.89    7.00
 -11  -1  10   20.45    5.67
  11   1 -10   42.64   19.54
  11   1 -10   22.86    7.18
 -11   1  10   32.72   10.63
  11  -1  -9   63.65   19.01
 -11  -1   9  118.67   14.23
 -11  -1   9  111.83   12.13
  11   1  -9  159.96   26.12
  11   1  -9  139.37   15.17
 -11   1   9  120.34   13.29
 -11   1   9  141.79   18.61
  11  -1  -8   72.72   20.35
  11  -1  -8   98.55   11.87
 -11  -1   8  108.55   11.85
 -11  -1   8   95.83   12.77
  11   1  -8  112.15   13.15
  11   1  -8  129.17   25.14
  11  -1  -7   36.91    7.19
  11  -1  -7   20.22   18.74
 -11  -1   7   47.73    9.54
  11   1  -7   14.29   17.44
 -11   1   7   55.73   13.77
 -11   1   7   54.41    9.16
  11  -1  -6   61.37    9.10
 -11  -1   6   72.44    9.93
 -11  -1   6   72.14   11.45
  11   1  -6   89.49   20.09
  11   1  -6   42.51    8.00
 -11   1   6   65.71   10.14
  11  -1  -5   57.91    8.72
 -11  -1   5   62.19    9.02
  11   1  -5   74.49   10.35
 -11   1   5   64.16   10.16
  11  -1  -4   29.35    7.30
 -11  -1   4   33.33    6.87
  11   1  -4   41.74    7.32
 -11   1   4   34.94   13.02
 -11   1   4   49.03    9.31
  11  -1  -3  102.47   25.52
  11  -1  -3  121.28   13.51
 -11  -1   3  130.09   15.65
 -11  -1   3  111.40   12.12
  11   1  -3  172.21   29.41
  11   1  -3  120.69   12.92
 -11   1   3  135.06   15.52
 -11   1   3  116.14   17.76
  11  -1  -2   79.42   10.77
  11  -1  -2   62.71   24.64
 -11  -1   2  110.72   13.39
 -11  -1   2   88.03   13.45
  11   1  -2   72.58    9.96
  11   1  -2  141.79   26.00
 -11   1   2   78.84   11.66
 -11   1   2   67.65   15.55
  11  -1  -1   54.05    8.83
 -11  -1   1   57.24   11.68
 -11  -1   1   73.55   10.48
  11   1  -1   54.38    8.36
  11   1  -1   64.89   19.42
 -11   1   1   45.24    9.54
  11  -1   0  148.25   15.71
 -11  -1   0  110.00   13.00
 -11  -1   0  116.67   16.28
  11   1   0  112.22   12.22
  11   1   0  107.50   23.56
 -11   1   0   94.36   13.95
  11  -1   1   18.84    6.41
 -11  -1  -1   16.94    9.15
 -11  -1  -1   15.75    6.36
  11   1   1   12.44    5.21
  11   1   1   -2.40   15.38
 -11   1  -1    8.60    8.96
  11  -1   2    3.19   27.78
  11  -1   2    5.35    6.40
 -11  -1  -2    0.19    7.88
 -11  -1  -2   10.37    5.78
  11   1   2   34.23   18.39
  11   1   2    6.79    4.64
 -11   1  -2   -4.00    9.78
 -11   1  -2   13.94   12.20
  11  -1   3  -15.00   23.62
  11  -1   3    0.70    5.75
 -11  -1  -3   12.51    9.48
 -11  -1  -3    5.00    5.42
  11   1   3   -3.98    3.89
  11   1   3    9.69   16.23
 -11   1  -3   17.42   13.67
 -11   1  -3    4.24   13.60
  11  -1   4   24.48   21.48
 -11  -1  -4   -0.55   10.26
 -11  -1  -4   15.20    6.52
  11   1   4   13.01    5.68
  11   1   4   -9.45   17.21
 -11   1  -4    9.92   12.67
  11  -1   5   15.73   15.94
  11  -1   5   24.64    8.54
 -11  -1  -5   22.69    6.75
 -11  -1  -5   29.35   13.00
  11   1   5   15.36    5.51
  11   1   5   20.66   22.67
 -11   1  -5   21.50   14.99
 -11   1  -5   42.70   16.25
  11  -1   6    3.37    5.96
  11  -1   6    8.97   12.73
 -11  -1  -6   -4.92    4.82
 -11  -1  -6   18.76   11.82
  11   1   6   -0.08    4.46
  11   1   6  -17.73   20.47
 -11   1  -6  -13.49   13.55
 -11   1  -6   25.85   15.75
  11  -1   7   19.66   13.42
  11  -1   7   24.51    7.96
 -11  -1  -7   19.30    6.90
  11   1   7   22.86    5.98
 -11   1  -7   18.80   13.12
 -11   1  -7   47.34   15.71
  11  -1   8   53.43   10.24
  11  -1   8   36.91   14.61
 -11  -1  -8   28.88   15.28
 -11  -1  -8   63.15   10.13
  11   1   8   55.77    9.08
 -11   1  -8   30.31   13.73
 -11   1  -8   41.61   16.66
  11  -1   9    9.72    6.50
  11  -1   9   12.88   10.35
 -11  -1  -9    9.66    6.78
  11   1   9    3.62    5.21
  11   1   9    3.51    9.47
 -11   1  -9   12.26   12.37
 -11   1  -9   10.42   11.59
  11  -2 -13  147.18   17.63
 -11   2  13  154.57   16.45
  11  -2 -12    8.73    5.46
  11  -2 -12   26.27   14.22
  11   2 -12    8.30    7.21
 -11   2  12   -4.86    7.34
 -11   2  12    8.60    4.70
  11  -2 -11    8.27    5.62
  11  -2 -11  -10.58   14.46
 -11  -2  11   11.79    4.83
  11   2 -11   11.30    7.02
 -11   2  11   10.07    4.91
 -11   2  11    6.89    9.18
  11  -2 -10   61.05   20.14
  11  -2 -10   60.00    9.55
 -11  -2  10   62.57   10.96
 -11  -2  10   58.50    8.74
  11   2 -10   58.61   12.75
  11   2 -10   55.10    8.73
 -11   2  10   63.31   14.56
  11  -2  -9  163.19   29.23
 -11  -2   9  183.93   18.72
 -11  -2   9  149.87   14.87
  11   2  -9  147.85   15.85
  11   2  -9  145.69   18.41
 -11   2   9  143.81   19.74
  11  -2  -8   28.86   19.79
 -11  -2   8   40.61    7.20
 -11  -2   8   42.02    8.70
  11   2  -8   28.87    7.44
  11   2  -8   18.89   11.15
 -11   2   8   37.61    8.39
 -11   2   8   60.13   14.35
  11  -2  -7    7.63   18.64
  11  -2  -7   36.93    7.94
 -11  -2   7   33.85    6.27
 -11  -2   7   14.88    6.26
  11   2  -7   29.02   11.88
  11   2  -7   30.09    7.18
 -11   2   7   29.47    8.05
 -11   2   7   29.22   12.29
 -11  -2   6   50.47    9.31
 -11  -2   6   42.79    7.32
  11   2  -6   35.64    7.59
  11   2  -6   41.19   15.17
 -11   2   6   22.62   12.42
 -11   2   6   47.64    9.20
  11  -2  -5    6.98    6.19
  11  -2  -5   16.29   18.72
 -11  -2   5   18.33    6.82
  11   2  -5   -1.74   17.46
 -11   2   5   25.72   13.34
 -11   2   5   11.02    7.03
  11  -2  -4   87.12   11.56
  11  -2  -4   97.47   27.05
 -11  -2   4   87.59   11.98
 -11  -2   4   92.23   10.89
  11   2  -4  145.29   26.85
  11   2  -4  111.29   12.94
 -11   2   4   86.90   12.53
 -11   2   4   98.15   18.73
  11  -2  -3   47.88    9.41
  11  -2  -3   26.55   21.23
 -11  -2   3   39.10    8.73
 -11  -2   3   36.53    6.86
  11   2  -3   44.49   17.45
  11   2  -3   48.30    8.07
 -11   2   3   27.44   13.84
 -11   2   3   40.30   11.45
  11  -2  -2   15.73    7.38
  11  -2  -2   25.38   19.94
 -11  -2   2   11.21    5.45
  11   2  -2   30.39    6.80
 -11   2   2   25.56   13.56
 -11   2   2   -4.31   10.12
  11  -2  -1   91.09   28.30
  11  -2  -1   98.24   13.16
 -11  -2   1   95.61   11.10
  11   2  -1   77.30    9.97
 -11   2   1   84.82   18.12
 -11   2   1   81.91   19.81
  11  -2   0  296.23   41.97
 -11  -2   0  315.21   29.02
 -11  -2   0  277.10   23.36
  11   2   0  294.61   25.58
  11   2   0  257.31   34.05
 -11   2   0  271.04   33.26
  11  -2   1  197.93   33.11
 -11  -2  -1  160.36   15.42
 -11  -2  -1  166.69   18.89
  11   2   1  154.30   15.22
  11   2   1  150.81   25.07
 -11   2  -1  204.80   28.98
  11  -2   2   16.66    7.68
  11  -2   2    0.66   18.88
 -11  -2  -2   15.50    5.13
 -11  -2  -2   19.00    8.67
  11   2   2   -6.27   12.07
  11   2   2   13.18    5.39
 -11   2  -2    0.68   14.57
 -11   2  -2    7.68   13.52
  11  -2   3   33.11    8.32
  11  -2   3   10.81   14.58
 -11  -2  -3   35.71   10.84
 -11  -2  -3   45.38    7.54
  11   2   3   23.00   15.54
  11   2   3   35.39    7.12
 -11   2  -3   35.13   15.57
 -11   2  -3   40.43   17.49
  11  -2   4   18.73    7.96
  11  -2   4   37.59   14.78
 -11  -2  -4   31.29    9.99
 -11  -2  -4   36.27    6.80
  11   2   4   27.50    6.21
  11   2   4   63.15   19.79
 -11   2  -4   24.95   13.99
 -11   2  -4   33.65   17.83
  11  -2   5   55.39   18.96
  11  -2   5   57.35   10.41
 -11  -2  -5   71.24   13.46
 -11  -2  -5   49.74    7.77
  11   2   5   64.34    8.89
  11   2   5   28.06   19.34
 -11   2  -5   39.45   15.48
 -11   2  -5   54.14   18.73
  11  -2   6   10.39   14.78
  11  -2   6   29.57    8.89
 -11  -2  -6   50.33    8.02
 -11  -2  -6   41.22   13.01
  11   2   6   45.54   22.50
  11   2   6   39.83    7.28
 -11   2  -6   42.20   18.34
 -11   2  -6   12.12   15.35
  11  -2   7   46.00    9.99
  11  -2   7   41.65   16.80
 -11  -2  -7   43.83   12.62
 -11  -2  -7   47.48    7.99
  11   2   7   31.25   19.73
  11   2   7   40.85    7.29
 -11   2  -7   18.80   14.43
 -11   2  -7   47.49   19.01
  11  -2   8   15.48    7.39
 -11  -2  -8    7.56   11.72
 -11  -2  -8   30.44    7.18
  11   2   8   19.17   13.51
  11   2   8   12.11    5.44
 -11   2  -8    1.70   13.64
  11  -3 -11    1.67    5.56
 -11   3  11    2.05    5.74
 -11   3  11    0.26    8.54
  11  -3 -10    7.42   15.27
  11  -3 -10   28.95    7.43
 -11   3  10   28.03   12.56
 -11   3  10   28.77    7.39
  11  -3  -9   14.81   19.35
  11  -3  -9   24.08    7.05
 -11  -3   9   15.58    5.47
  11   3  -9   20.98    7.28
 -11   3   9   17.81    6.48
 -11   3   9   31.47   12.55
  11  -3  -8   83.70   11.34
  11  -3  -8   50.29   23.71
 -11  -3   8   58.14    8.40
 -11  -3   8   59.65    9.86
  11   3  -8   54.91    9.88
  11   3  -8   41.38    9.79
 -11   3   8   61.80   10.36
 -11   3   8   51.79   15.48
  11  -3  -7   29.21   23.12
  11  -3  -7   10.99    6.04
 -11  -3   7    6.84    4.22
 -11  -3   7   11.62    5.52
  11   3  -7    8.18    7.64
  11   3  -7    9.93    5.35
 -11   3   7   19.28   12.70
 -11   3   7   10.54    6.58
  11  -3  -6   66.05   10.36
  11  -3  -6   79.29   25.44
 -11  -3   6   55.04    8.51
 -11  -3   6   69.53   10.11
  11   3  -6   61.63    9.64
  11   3  -6   64.83   12.99
 -11   3   6   40.57   14.64
 -11   3   6   47.44   10.05
  11  -3  -5   46.51   22.98
  11  -3  -5   37.37    8.40
 -11  -3   5   51.52    9.01
 -11  -3   5   37.96    6.92
  11   3  -5   28.25    7.19
  11   3  -5   51.58   13.35
 -11   3   5   40.23   11.55
 -11   3   5   50.28   16.71
  11  -3  -4   30.16    8.11
  11  -3  -4   30.77   23.46
 -11  -3   4   25.87    7.44
 -11  -3   4   28.20    6.23
  11   3  -4   34.36    7.34
  11   3  -4   23.13   11.40
 -11   3   4   29.49   11.41
 -11   3   4   19.82   17.07
  11  -3  -3   35.20    8.45
  11  -3  -3   52.07   23.73
 -11  -3   3   36.62    6.85
 -11  -3   3   39.57    8.60
  11   3  -3   44.29   16.97
  11   3  -3   34.25    7.57
 -11   3   3   40.29   15.90
 -11   3   3   47.99   17.59
  11  -3  -2   -0.12   19.04
  11  -3  -2    7.30    6.85
 -11  -3   2    6.55    4.42
 -11  -3   2   14.58    6.21
  11   3  -2   15.40   18.89
 -11   3   2  -14.06   17.28
 -11   3   2   -7.00   17.28
  11  -3  -1   54.38   10.69
  11  -3  -1   40.39   18.02
 -11  -3   1   33.51    8.32
  11   3  -1   24.37   17.10
 -11   3   1   53.23   16.95
 -11   3   1   73.76   21.72
  11  -3   0   71.09   11.41
 -11  -3   0   69.07    8.95
 -11  -3   0   73.03   11.65
  11   3   0   78.53   19.39
  11   3   0   68.76    9.83
 -11   3   0   56.20   19.54
 -11   3   0   58.40   18.62
  11  -3   1   56.96   15.92
  11  -3   1   63.39   11.39
 -11  -3  -1   83.44    9.66
 -11  -3  -1   77.77   12.00
  11   3   1   82.81   10.57
  11   3   1   94.16   21.54
 -11   3  -1   56.46   20.53
 -11   3  -1   61.52   18.47
  11  -3   2   17.67   15.75
  11  -3   2    7.57    7.65
 -11  -3  -2   17.68    5.04
  11   3   2   13.43    5.05
 -11   3  -2   33.08   20.22
 -11   3  -2   16.04   12.83
  11  -3   3   12.94    8.16
  11  -3   3   25.50   14.50
 -11  -3  -3   18.73    5.14
  11   3   3   18.86    5.58
 -11   3  -3    9.29   17.09
 -11   3  -3    8.93   13.30
  11  -3   4    2.51   13.31
  11  -3   4   12.88    7.98
 -11  -3  -4   35.10    6.36
  11   3   4   -1.16   14.25
  11   3   4   17.45    5.56
 -11   3  -4   18.82   14.11
 -11   3  -4    0.36   15.86
  11  -3   5    4.11    6.94
 -11  -3  -5    2.04    7.53
 -11  -3  -5   11.52    4.59
  11   3   5    2.98   12.22
  11   3   5   12.99    5.31
 -11   3  -5   20.64   17.64
 -11  -3  -6   22.46    5.77
 -11  -3  -6    7.94    8.19
  11   3   6   26.35    6.22
  11   3   6    5.90   13.30
  11   3   7   11.78    5.87
  11  -4  -9    9.77    7.13
 -11   4   9   20.24    7.32
  11  -4  -8   11.89    6.71
  11  -4  -8    0.58   11.56
 -11   4   8   -3.25   11.24
 -11   4   8   10.19    6.71
  11  -4  -7    4.47   13.30
  11  -4  -7   19.69    7.88
 -11   4   7   19.98    7.63
 -11   4   7   15.46   15.26
  11  -4  -6   37.73    8.91
  11  -4  -6   13.28   14.46
 -11  -4   6   54.09    8.52
  11   4  -6   47.54    9.33
 -11   4   6   23.23   16.99
 -11   4   6   38.19   11.58
  11  -4  -5   85.50   12.64
  11  -4  -5   80.99   19.52
 -11  -4   5   89.31   10.77
  11   4  -5  100.14   13.07
 -11   4   5  127.53   20.90
 -11   4   5   66.88   18.76
  11  -4  -4   31.01   15.93
  11  -4  -4   41.54    9.62
 -11  -4   4   48.96    7.75
 -11  -4   4   63.69   10.91
  11   4  -4   27.74   10.58
  11   4  -4   45.20    9.47
 -11   4   4   36.07   15.51
 -11   4   4   15.40   16.40
  11  -4  -3   39.78   10.00
  11  -4  -3   34.66   19.24
 -11  -4   3   27.70    6.20
 -11  -4   3   36.91    8.86
  11   4  -3   28.36   10.32
  11   4  -3   20.35    6.84
 -11   4   3    2.40   15.01
 -11   4   3   31.87   16.70
  11  -4  -2   26.07   16.74
  11  -4  -2   22.02    9.14
 -11  -4   2   26.71    6.16
 -11  -4   2   14.93    6.54
  11   4  -2   18.04   10.04
  11   4  -2   24.94    7.05
 -11   4   2   -6.21   13.25
 -11   4   2   35.74   16.88
  11  -4  -1    8.93   14.69
  11  -4  -1   13.90    8.40
 -11  -4   1   17.80    7.11
 -11  -4   1   21.61    5.48
  11   4  -1   14.68   14.69
  11   4  -1   16.99    6.44
 -11   4   1   57.19   17.52
 -11   4   1   18.04   16.94
  11  -4   0   35.94   10.58
 -11  -4   0   49.44    9.91
 -11  -4   0   42.87    7.39
  11   4   0   58.21    9.08
  11   4   0   51.81   18.00
 -11   4   0   44.97   19.09
  11  -4   1   15.90    8.59
 -11  -4  -1    7.33    4.87
 -11  -4  -1   19.28    8.10
  11   4   1   13.11    5.07
  11   4   1    9.99   13.80
 -11   4  -1   35.80   17.87
 -11  -4  -2  487.56   39.73
 -11  -4  -2  415.80   32.94
  11   4   2  383.88   38.62
  11   4   2  432.36   35.18
 -11  -4  -3    8.66    6.41
  11   4   3    2.58   12.32
  11   4   4    2.48    4.90
  11   4   4   -5.95    8.09
 -11  -5   2   18.89    7.96
  11   5  -2   16.28    7.32
 -11  -5   1   -4.08    6.55
  11   5  -1   11.95    6.97
  12   0 -12   85.12   12.25
 -12   0  12   94.98   11.55
  12   0 -11    0.22    4.71
  12   0 -11   24.24   17.17
 -12   0  11    4.89    4.49
 -12   0  11   14.46    7.51
  12   0 -10   18.82    6.78
  12   0 -10   38.40   18.24
 -12   0  10   31.31    6.37
 -12   0  10   23.74    9.99
  12   0  -9   45.15   23.73
  12   0  -9   64.85    9.71
 -12   0   9   76.87   13.52
 -12   0   9   84.30   10.37
  12   0  -8   -0.51   16.23
  12   0  -8    1.38    4.99
 -12   0   8   -2.59    4.16
 -12   0   8   -3.22    7.02
  12   0  -7   58.87   17.85
  12   0  -7   68.68   10.01
 -12   0   7   82.73   10.44
 -12   0   7   58.73   12.01
  12   0  -6   52.45   17.18
  12   0  -6   87.97   11.26
 -12   0   6   83.52   10.72
 -12   0   6   93.41   14.89
  12   0  -5   42.55   16.82
  12   0  -5   21.72    6.36
 -12   0   5   28.77   10.16
 -12   0   5   29.64    7.18
  12   0  -4    1.29   16.59
  12   0  -4    2.87    4.83
 -12   0   4    0.11    5.79
 -12   0   4   23.56   10.18
  12   0  -3    9.20   16.52
  12   0  -3   -1.43    4.24
 -12   0   3   12.04    5.88
 -12   0   3   10.75    7.65
  12   0  -2   84.22   24.10
  12   0  -2  109.47   12.56
 -12   0   2  128.05   14.61
 -12   0   2  131.96   17.88
  12   0  -1   25.06   19.47
  12   0  -1   17.73    5.92
 -12   0   1   13.51    8.40
 -12   0   1   11.63    5.64
  12   0   0  374.45   30.93
  12   0   0  285.99   39.08
 -12   0   0  369.47   31.49
 -12   0   0  331.51   31.94
  12   0   1   -0.75    4.98
  12   0   1    1.47   18.80
 -12   0  -1    5.27    6.88
 -12   0  -1    1.55    9.62
  12   0   2    8.69    5.67
  12   0   2   -8.03   22.86
 -12   0  -2    4.37   11.92
 -12   0  -2   14.26    7.25
  12   0   3   38.00   26.81
  12   0   3   53.64    8.73
 -12   0  -3   40.25   15.23
 -12   0  -3   37.24    9.84
  12   0   4   -4.28   23.04
  12   0   4    2.51    4.92
 -12   0  -4   16.49    7.28
 -12   0  -4   12.85   12.08
  12   0   5    8.99   20.72
  12   0   5   -8.38    4.18
 -12   0  -5    4.77    6.24
 -12   0  -5   12.03   13.41
  12   0   6    6.50    5.16
  12   0   6   26.67   17.17
 -12   0  -6    5.48    6.85
 -12   0  -6    7.04   13.01
  12   0   7    1.85   10.82
  12   0   7   13.48    6.00
 -12   0  -7   18.61   16.17
 -12   0  -7   12.11    6.62
  12   0   8   -1.96    5.28
 -12   0  -8    4.17    5.74
  12  -1 -12   58.03   10.66
 -12   1  12   54.13    9.07
 -12   1  12   29.60    9.57
  12  -1 -11   78.19   11.13
  12  -1 -11   38.94   16.68
 -12  -1  11   63.14    9.14
  12   1 -11   70.61   11.15
 -12   1  11   64.27    8.87
 -12   1  11   58.03   11.96
  12  -1 -10   17.18    6.51
  12  -1 -10   18.38   15.44
 -12  -1  10   10.95    5.02
 -12  -1  10   17.21    8.08
  12   1 -10    7.32   15.08
  12   1 -10   10.48    6.16
 -12   1  10   30.52   10.53
 -12   1  10   13.75    5.15
  12  -1  -9   50.13   18.31
  12  -1  -9   49.21    8.52
 -12  -1   9   51.79    8.11
 -12  -1   9   65.51   12.02
  12   1  -9   60.93    9.91
  12   1  -9   70.74   18.03
 -12   1   9   53.08    8.26
 -12   1   9   56.46   13.17
  12  -1  -8  248.70   35.39
  12  -1  -8  334.47   28.16
 -12  -1   8  300.80   24.96
 -12  -1   8  313.73   28.36
  12   1  -8  372.84   40.91
  12   1  -8  326.93   27.86
 -12   1   8  313.19   27.35
 -12   1   8  366.64   35.67
  12  -1  -7   49.11    8.48
  12  -1  -7   -0.26   17.87
 -12  -1   7   42.75    7.32
 -12  -1   7   50.18    9.72
  12   1  -7   49.83   18.12
  12   1  -7   33.16    7.29
 -12   1   7   48.08    8.67
 -12   1   7   55.27   13.42
  12  -1  -6  159.69   27.74
  12  -1  -6  156.86   16.21
 -12  -1   6  177.73   16.95
 -12  -1   6  192.95   20.10
  12   1  -6  155.78   16.24
 -12   1   6  189.05   22.72
 -12   1   6  173.69   17.94
  12  -1  -5    3.42    4.86
  12  -1  -5    1.41   17.40
 -12  -1   5    7.57    7.08
 -12  -1   5    5.77    5.27
  12   1  -5    4.05    5.46
  12   1  -5   11.89   16.31
 -12   1   5    9.46    8.75
 -12   1   5    3.54    4.81
  12  -1  -4   15.52    6.67
  12  -1  -4   10.63   17.87
 -12  -1   4    5.38    5.43
 -12  -1   4   13.38    7.56
  12   1  -4   19.05    5.87
  12   1  -4   21.13   17.59
 -12   1   4   16.62   10.42
 -12   1   4   18.85    7.13
  12  -1  -3   23.09   19.38
  12  -1  -3   30.30    7.43
 -12  -1   3   25.23    8.53
 -12  -1   3   24.05    6.38
  12   1  -3   34.78   14.41
  12   1  -3   31.45    7.16
 -12   1   3   23.37   11.92
 -12   1   3   18.81    7.50
  12  -1  -2   13.86    6.39
  12  -1  -2   14.82   20.72
 -12  -1   2   11.69    7.93
 -12  -1   2   -0.88    4.26
  12   1  -2    2.78    4.90
  12   1  -2   -2.39   13.91
 -12   1   2    1.90    6.53
 -12   1   2    3.31   10.17
  12  -1  -1    9.26    5.37
  12  -1  -1   13.81   18.34
 -12  -1   1    8.10    8.10
 -12  -1   1   12.12    5.92
  12   1  -1   32.85   18.03
  12   1  -1   20.16    6.27
 -12   1   1   11.45    7.30
 -12   1   1   19.56   11.14
  12  -1   0  270.51   24.49
  12  -1   0  263.50   39.14
 -12  -1   0  324.77   28.14
 -12  -1   0  314.00   30.32
  12   1   0  199.41   30.98
 -12   1   0  232.81   22.66
 -12   1   0  312.39   33.10
  12  -1   1  173.83   17.80
  12  -1   1  169.38   32.85
 -12  -1  -1  167.36   18.00
 -12  -1  -1  143.94   19.04
  12   1   1   88.89   26.31
 -12   1  -1  121.81   14.61
 -12   1  -1  143.94   21.57
  12  -1   2   26.88    7.72
  12  -1   2    0.06   27.91
 -12  -1  -2   34.08    8.00
 -12  -1  -2   17.53    9.61
  12   1   2   19.16   19.56
 -12   1  -2   25.60   10.35
 -12   1  -2   30.07   13.09
  12  -1   3   19.31    7.16
  12  -1   3   11.82   22.35
 -12  -1  -3   13.52    6.77
 -12  -1  -3   39.30   12.98
  12   1   3   14.72    5.69
  12   1   3   39.30   20.72
 -12   1  -3   15.26    9.68
 -12   1  -3    2.14   13.92
  12  -1   4   13.22    6.88
  12  -1   4   11.41   22.96
 -12  -1  -4   13.38    6.13
 -12  -1  -4   -3.24   11.73
  12   1   4    0.82    4.47
  12   1   4    5.80   21.23
 -12   1  -4   -3.76   11.72
 -12   1  -4    3.35    9.90
  12  -1   5    0.65   14.42
  12  -1   5   13.03    6.71
 -12  -1  -5   16.16    6.34
 -12  -1  -5    8.04   11.49
  12   1   5    5.21    4.65
  12   1   5   32.87   22.00
 -12   1  -5    5.99    9.90
 -12   1  -5   19.63   15.57
  12  -1   6   51.84   15.31
  12  -1   6   62.58   10.48
 -12  -1  -6   83.60   17.80
 -12  -1  -6   67.90   10.32
  12   1   6   27.68   19.63
  12   1   6   43.86    8.06
 -12   1  -6   50.80   14.93
 -12   1  -6   15.30   14.84
  12  -1   7   30.42    8.10
 -12  -1  -7   30.12   12.04
 -12  -1  -7   60.27    9.84
  12   1   7   23.64   14.11
  12   1   7   51.61    9.17
 -12   1  -7   20.99   14.39
 -12   1  -7   36.56   13.22
  12  -1   8    9.67    6.76
 -12   1  -8   14.88   11.14
  12  -2 -11    5.44   10.55
  12  -2 -11   30.20    8.38
 -12   2  11   26.28    6.90
 -12   2  11    8.15    9.06
  12  -2 -10  199.41   19.48
  12  -2 -10  107.67   23.36
 -12   2  10  161.17   16.27
 -12   2  10  138.83   18.92
  12  -2  -9   58.80   21.71
  12  -2  -9   75.21   10.45
 -12  -2   9   83.08   10.37
  12   2  -9   53.40    9.72
 -12   2   9   76.31   10.70
 -12   2   9   62.01   14.42
  12  -2  -8    3.50    5.43
  12  -2  -8   24.36   20.40
 -12  -2   8   14.18    6.87
 -12  -2   8    6.25    4.46
  12   2  -8   10.64    6.02
 -12   2   8   -1.84    9.85
 -12   2   8    4.67    5.71
  12  -2  -7   61.44   23.95
  12  -2  -7   23.12    7.24
 -12  -2   7   32.36    6.26
 -12  -2   7   34.34    8.02
  12   2  -7   75.70   20.87
  12   2  -7   30.12    7.11
 -12   2   7   42.74    8.83
 -12   2   7   37.11   14.19
 -12  -2   6   -0.17    3.36
 -12  -2   6   -0.81    4.88
  12   2  -6   -6.97   19.94
  12   2  -6   -1.45    4.65
 -12   2   6   -2.97    6.10
 -12   2   6    4.69   13.02
  12  -2  -5    1.12   20.55
  12  -2  -5    0.25    5.64
 -12  -2   5    4.38    5.90
 -12  -2   5    2.63    4.19
  12   2  -5    6.67    5.43
  12   2  -5   -5.21   13.19
 -12   2   5    5.64    6.40
 -12   2   5   11.89   12.49
  12  -2  -4   95.68   26.96
  12  -2  -4   41.03    8.80
 -12  -2   4   36.96    6.76
 -12  -2   4   46.93    9.39
  12   2  -4   45.87    8.35
  12   2  -4   38.05   17.22
 -12   2   4   37.43    9.16
 -12   2   4   59.56   17.61
  12  -2  -3  134.11   14.82
  12  -2  -3  121.90   28.10
 -12  -2   3  124.86   12.81
 -12  -2   3  112.07   13.94
  12   2  -3  136.13   14.47
  12   2  -3  129.75   24.98
 -12   2   3  105.61   14.61
 -12   2   3  143.81   22.57
  12  -2  -2   58.48   10.33
  12  -2  -2   38.86   25.92
 -12  -2   2   85.04   12.93
 -12  -2   2   73.18    9.66
  12   2  -2   52.11    8.74
  12   2  -2  131.90   27.40
 -12   2   2   45.11   11.97
 -12   2   2   40.89   14.97
  12  -2  -1   64.34   10.78
  12  -2  -1  115.18   30.82
 -12  -2   1   47.91   11.23
  12   2  -1   44.15    8.47
  12   2  -1   44.73   21.40
 -12   2   1   56.46   17.19
 -12   2   1   50.33   13.14
  12  -2   0   61.98   10.46
  12  -2   0   65.64   26.80
 -12  -2   0   59.22   11.80
 -12  -2   0   67.35    9.00
  12   2   0   69.21    9.58
  12   2   0   40.64   17.29
 -12   2   0   72.23   17.22
 -12   2   0   43.41   13.55
  12  -2   1  103.49   26.05
  12  -2   1   49.23    9.46
 -12  -2  -1   78.62    9.93
 -12  -2  -1   82.51   14.54
  12   2   1   52.74   19.34
  12   2   1   70.68    9.75
 -12   2  -1   78.31   17.36
 -12   2  -1   78.98   18.06
  12  -2   2   33.34    8.31
  12  -2   2   24.09   19.52
 -12  -2  -2   25.97    6.24
 -12  -2  -2   13.95    9.76
  12   2   2   36.48    7.28
  12   2   2   24.67   16.78
 -12   2  -2   35.83   15.85
 -12   2  -2   24.47   16.51
  12  -2   3    3.83   13.88
  12  -2   3   20.28    7.89
 -12  -2  -3   -5.95    8.57
 -12  -2  -3   11.63    5.31
  12   2   3   26.85   15.90
  12   2   3    7.02    4.89
 -12   2  -3   11.04   16.51
 -12   2  -3    4.81   15.34
  12  -2   4  100.16   22.69
  12  -2   4  119.65   14.66
 -12  -2  -4  137.48   19.30
 -12  -2  -4  138.83   14.19
  12   2   4  118.28   24.30
  12   2   4  152.42   15.48
 -12   2  -4   78.72   19.43
 -12   2  -4  148.39   24.34
  12  -2   5   41.55    9.55
 -12  -2  -5   50.10    8.19
 -12  -2  -5   46.87   12.36
  12   2   5   34.47    7.37
  12   2   5   43.68   17.11
 -12  -2  -6    0.78    4.94
 -12  -2  -6  -10.57    8.59
  12   2   6   -7.38    4.09
  12   2   6    6.33   14.18
  12  -3 -10   35.47    9.32
 -12   3  10   25.91    8.04
  12  -3  -9   14.82    7.15
  12  -3  -9  -16.43   12.54
 -12   3   9   13.79    8.93
 -12   3   9   18.26    6.72
  12  -3  -8   11.04    6.73
  12  -3  -8   32.95   21.07
 -12   3   8   17.49    6.04
 -12   3   8   20.06   11.58
  12  -3  -7   47.25   22.85
  12  -3  -7   42.72    8.83
 -12   3   7   51.41    9.71
 -12   3   7   25.45   13.33
  12  -3  -6   25.31    7.67
  12  -3  -6   24.91   21.93
 -12  -3   6   21.36    6.01
  12   3  -6   16.27    6.53
 -12   3   6   15.61    7.63
 -12   3   6   22.97   14.57
  12  -3  -5   55.83   26.90
  12  -3  -5   10.44    6.49
 -12  -3   5   16.09    5.37
 -12  -3   5    9.37    6.61
  12   3  -5    6.46   17.25
  12   3  -5    2.11    5.23
 -12   3   5    9.11   16.09
 -12   3   5    6.45    7.20
  12  -3  -4   45.78   10.10
  12  -3  -4    2.40   24.21
 -12  -3   4   46.10    9.50
 -12  -3   4   36.57    6.90
  12   3  -4   43.34    8.49
  12   3  -4   77.27   21.95
 -12   3   4   35.37   16.44
 -12   3   4   29.89   10.91
  12  -3  -3   42.16   22.94
  12  -3  -3   40.41    9.56
  12   3  -3   68.41   24.52
  12   3  -3   54.87    9.26
 -12   3   3   48.47   17.91
 -12   3   3   43.91   13.36
  12  -3  -2   46.14   22.06
  12  -3  -2   45.12    9.82
 -12  -3   2   60.58   11.03
 -12  -3   2   53.98    8.12
  12   3  -2   65.91   18.62
  12   3  -2   69.75   10.20
 -12   3   2   63.81   16.66
 -12   3   2   62.21   19.04
  12  -3  -1   33.82    9.05
  12  -3  -1   -3.04   16.44
 -12  -3   1   31.29    8.49
 -12  -3   1   25.25    6.11
  12   3  -1   36.45    7.76
  12   3  -1   49.04   17.87
 -12   3   1   80.22   18.45
 -12   3   1   32.76   17.99
  12  -3   0   14.11    7.45
 -12  -3   0    6.87    6.80
 -12  -3   0   12.76    4.96
  12   3   0   17.83    6.35
  12   3   0   12.02   14.45
 -12   3   0   -1.49   15.42
  12  -3   1   28.61    8.21
 -12  -3  -1   30.04    6.32
 -12  -3  -1   33.73    9.84
  12   3   1   20.18    6.49
  12   3   1   46.98   16.24
 -12   3  -1   31.68   15.08
  12  -3   2   43.49   10.37
 -12  -3  -2   38.29    7.00
 -12  -3  -2   20.16    8.55
  12   3   2   43.15    7.98
  12   3   2    1.30   12.16
 -12   3  -2   28.90   15.93
 -12  -3  -3   15.50    8.62
 -12  -3  -3   11.48    5.23
  12   3   3   13.92   12.86
  12   3   3   14.50    5.45
 -12  -3  -4   51.48   10.62
 -12  -3  -4   58.81    9.41
  12   3   4   16.24   12.26
  12   3   4   64.07    9.71
  12   3   5    2.68    5.48
 -12   4   7   14.15    7.28
  12  -4  -6   10.58    7.81
 -12   4   6   17.28    8.52
  12   4  -3   13.68    6.43
 -12  -4   2   11.35    6.09
  12   4  -2    7.49    5.23
 -12  -4   1   75.75   10.96
  12   4  -1   69.65   10.53
 -12  -4   0    9.49    5.95
 -12  -4   0   10.40    7.75
  12   4   0    8.76    6.34
  12   4   0   -3.64   10.23
 -12  -4  -1   43.18    8.55
  12   4   1   42.97    9.13
  12   4   2   17.33    7.17
  13   0  -9   -5.13    5.02
 -13   0   9   -3.11    4.13
  13   0  -8   13.13    6.10
 -13   0   8   11.70    5.03
  13   0  -7   35.18    7.67
  13   0  -7  -10.28   14.41
 -13   0   7   44.92   12.92
 -13   0   7   40.35    7.47
  13   0  -6   77.21   10.35
  13   0  -6   73.30   19.52
 -13   0   6   85.21   10.75
 -13   0   6   92.34   15.51
  13   0  -5  -10.39   14.61
  13   0  -5   -0.30    4.64
 -13   0   5    1.68    7.61
 -13   0   5   -4.84    4.06
  13   0  -4   -8.64    4.29
  13   0  -4  -34.55   17.23
 -13   0   4    0.40    4.88
 -13   0   4   11.25    8.56
  13   0  -3    4.49   15.93
  13   0  -3    0.40    4.30
 -13   0   3   -0.88    7.00
 -13   0   3   -8.88    4.77
  13   0  -2    8.19   16.31
  13   0  -2   10.53    5.23
 -13   0   2    7.07    7.89
 -13   0   2   10.69    5.53
  13   0  -1   49.42   23.13
  13   0  -1   55.84    8.59
 -13   0   1   68.72   14.41
 -13   0   1   81.13   10.97
  13   0   0  594.88   45.87
  13   0   0  438.82   51.00
 -13   0   0  585.85   46.04
 -13   0   0  551.39   47.50
  13   0   1   79.46   10.54
  13   0   1   81.42   25.48
 -13   0  -1  112.98   19.40
 -13   0  -1   91.63   12.75
  13   0   2  -39.60   22.86
  13   0   2   -3.23    4.68
 -13   0  -2    1.84    6.49
 -13   0  -2   15.75   12.15
  13   0   3   29.64   21.91
  13   0   3   54.76    9.05
 -13   0  -3   34.27    8.93
 -13   0  -3   22.00   14.31
  13   0   4   11.75    6.28
  13   0   4    3.40   18.53
 -13   0  -4   -0.53    5.80
 -13   0  -4   11.28   13.55
  13   0   5    4.72    4.84
 -13   0  -5   -4.23    5.93
  13   0   6   19.39    6.66
 -13   0  -6   35.17    9.38
  13  -1  -9   78.90   11.43
 -13   1   9   74.53    9.85
  13  -1  -8   30.00    7.63
 -13  -1   8   20.78    5.91
  13   1  -8   28.03    8.42
 -13   1   8   24.03    6.95
  13  -1  -7   41.51   22.14
  13  -1  -7  114.74   13.46
 -13  -1   7  124.00   13.01
  13   1  -7  123.10   13.44
 -13   1   7  103.17   12.53
 -13   1   7   92.62   17.73
  13  -1  -6   77.69   10.88
  13  -1  -6   58.18   21.11
 -13  -1   6  106.29   11.85
  13   1  -6   78.06   10.98
 -13   1   6   81.06   16.47
 -13   1   6   93.82   12.12
  13  -1  -5   -4.36   15.65
  13  -1  -5   -4.98    4.64
 -13  -1   5    7.40    7.36
 -13  -1   5    4.73    4.14
  13   1  -5    3.08    4.92
  13   1  -5   -6.82   16.21
 -13   1   5  -12.19   10.77
 -13   1   5    2.19    5.08
  13  -1  -4    0.95    4.78
  13  -1  -4  -12.57   17.81
 -13  -1   4    0.48    6.84
 -13  -1   4   -1.39    4.74
  13   1  -4    0.34    4.63
  13   1  -4   33.53   16.14
 -13   1   4   -0.61    9.84
 -13   1   4    1.16    5.02
  13  -1  -3   91.48   11.70
  13  -1  -3  101.97   26.46
 -13  -1   3   79.87   10.00
 -13  -1   3   86.22   15.24
  13   1  -3   60.74   20.57
  13   1  -3   79.86   10.37
 -13   1   3   74.46   16.08
 -13   1   3   99.05   13.33
  13  -1  -2   60.17   21.23
  13  -1  -2   46.84    8.58
 -13  -1   2   45.16    8.11
 -13  -1   2   19.58    9.43
  13   1  -2   56.30   20.70
  13   1  -2   45.82    8.10
 -13   1   2   59.68   13.71
 -13   1   2   46.94    9.58
  13  -1  -1  119.13   13.88
  13  -1  -1   80.92   26.86
 -13  -1   1  133.01   18.45
 -13  -1   1  113.82   12.56
  13   1  -1   95.33   24.90
  13   1  -1  113.93   12.80
 -13   1   1   99.25   17.48
 -13   1   1  112.57   14.22
  13  -1   0   35.48   23.86
  13  -1   0   34.36    8.10
  13   1   0   24.79   18.68
  13   1   0   36.03    7.40
 -13   1   0   43.80    9.22
 -13   1   0   33.85   14.18
  13  -1   1   99.59   35.21
  13  -1   1   75.16   11.01
 -13  -1  -1  111.87   13.08
 -13  -1  -1   71.38   15.42
  13   1   1   89.39   11.05
  13   1   1   48.99   21.96
 -13   1  -1   87.35   12.80
 -13   1  -1   83.90   18.08
  13  -1   2   92.64   11.82
 -13  -1  -2  129.62   19.42
 -13  -1  -2  157.00   16.36
  13   1   2   97.74   24.43
  13   1   2  123.53   13.25
 -13   1  -2  104.96   14.07
  13  -1   3    3.95    5.96
 -13  -1  -3   26.96    7.56
 -13  -1  -3   32.88   12.57
  13   1   3   16.39    5.97
  13   1   3   15.22   16.40
  13  -1   4   99.46   12.69
 -13  -1  -4   57.93   15.88
 -13  -1  -4   85.91   11.61
  13   1   4   45.08   20.68
  13   1   4   86.97   11.33
 -13   1  -4   72.36   14.19
 -13  -1  -5   26.36    7.49
 -13  -1  -5   11.14    8.41
  13   1   5   18.22   13.42
  13   1   5   10.31    6.19
 -13   2   9  147.04   17.65
  13  -2  -8   51.83    9.67
 -13   2   8   47.36    9.40
  13  -2  -7   15.86    6.98
 -13   2   7   33.58    7.91
 -13   2   6   86.28   12.01
  13  -2  -5    1.89    5.16
 -13  -2   5    4.02    4.44
  13   2  -5    2.12    5.25
 -13   2   5    3.35    5.82
  13  -2  -4   24.65    7.07
 -13  -2   4   22.57    5.91
  13   2  -4   30.16    7.41
 -13   2   4   19.15    7.25
  13  -2  -3  101.73   13.16
 -13  -2   3   94.63   10.97
 -13  -2   3   87.20   14.56
  13   2  -3   57.91   22.78
  13   2  -3  103.49   12.19
 -13   2   3   81.80   12.49
  13  -2  -2   49.89    9.14
 -13  -2   2   49.67    7.93
 -13  -2   2   51.64   12.09
  13   2  -2   75.09   20.30
  13   2  -2   59.93    9.54
 -13   2   2   48.47    9.75
  13  -2  -1   47.91    9.33
 -13  -2   1   54.59    8.64
 -13  -2   1   58.29   12.57
  13   2  -1   48.81    8.57
  13   2  -1   31.97   17.05
 -13   2   1   21.22    8.71
  13  -2   0   13.27    6.99
 -13  -2   0   19.85   10.10
 -13  -2   0   22.66    6.22
  13   2   0   31.01    7.02
  13   2   0    6.68   13.71
 -13   2   0   19.30   10.30
 -13  -2  -1   38.25    7.59
 -13  -2  -1   30.11    9.86
  13   2   1   21.45   14.11
  13   2   1   33.18    7.89
 -13  -2  -2   -1.42    6.83
 -13  -2  -2    3.13    4.89
  13   2   2    2.64    4.25
  13   2   2   -4.37   13.33
 -13  -2  -3   18.31    8.83
 -13  -2  -3   34.77    7.64
  13   2   3   36.54    7.67
  13   2   3    3.48   10.98
 -13  -2  -4   16.08    6.46
  13   2   4   11.94    6.08
 -13  -3   2   55.27    9.21
  13   3  -2   53.46    9.70
 -13  -3   1    8.12    6.17
  13   3  -1   -3.85    4.75
 -13  -3   0   62.19    9.64
  13   3   0   32.46    8.27
 -13  -3  -1   13.05    6.36
  13   3   1   19.31    7.06
 -13  -3  -2   28.68    7.37
  13   3   2   18.89    6.83
   0   0   0    0.00    0.00

_computing_structure_solution     'SHELXT 2018/2 (Sheldrick, 2018)'
;
_shelx_hkl_checksum                33474
_olex2_submission_special_instructions  'No special instructions were received'
